# Supplementary material for: Male obesity impacts DNA methylation reprogramming in sperm
Source: Clin Epigenetics. 2021 Jan 25;13:17. doi: 10.1186/s13148-020-00997-0 (PMC7831195; doi:10.1186/s13148-020-00997-0)
Supplement: Supplementary file 2 — Additional file 2: Table S1. Top 3,264 differentially methylated CpG sites in sperm by BMI from Illumina 450k analysis. [file 13148_2020_997_MOESM2_ESM.xlsx]

## Sheet: Sheet1
probeID	pval	padj (FDR)	healthyMean	ow/obeseMean	healthy-ow/obese	chromosome	start	end	nearestGeneID	nearestGeneName	distanceToNearestGene	relativeLocation
cg24769403	2.43015e-08	0.00707321	0.0205868	0.119146	-0.098559	5	159414365	159414415	ENSG00000170214	ADRA1B	14814	Downstream
cg19350020	7.0932e-07	0.0769956	0.929765	0.883222	0.0465434	11	118489149	118489199	ENSG00000019144	PHLDB1	0	INTRON
cg13985597	1.05662e-06	0.0769956	0.0534342	0.0772783	-0.023844	9	6704573	6704623	ENSG00000229611	RP11-390F4.10	0	EXON
cg10578952	1.05814e-06	0.0769956	0.934819	0.919307	0.0155127	1	235578305	235578355	ENSG00000116957	TBCE	0	INTRON
cg07425780	1.64376e-06	0.0956871	0.055694	0.0799693	-0.0242753	16	19896345	19896395	ENSG00000167191	GPRC5B	0	INTRON
cg04863514	3.82664e-06	0.185631	0.92032	0.897982	0.0223376	17	17137464	17137514	ENSG00000154803	FLCN	0	INTRON
cg14375912	5.9295e-06	0.238977	0.0511048	0.066881	-0.0157762	6	75915201	75915251	ENSG00000111799	COL12A1	0	INTRON
cg04147990	6.58962e-06	0.238977	0.911435	0.880974	0.0304609	11	86522413	86522463	ENSG00000150687	PRSS23	0	INTRON
cg02371408	7.71745e-06	0.238977	0.0696085	0.088759	-0.0191506	5	82767279	82767329	ENSG00000038427	VCAN	0	TSS
cg02647408	8.57759e-06	0.238977	0.0676329	0.058255	0.00937791	11	88241593	88241643	ENSG00000168959	GRM5	0	5UTR
cg16491274	9.03159e-06	0.238977	0.0316647	0.0432679	-0.0116033	1	16678783	16678833	ENSG00000037637	FBXO42	0	3UTR
cg00931944	9.9742e-06	0.241925	0.845852	0.812227	0.0336255	8	1310045	1310095	ENSG00000260721	AF067845.1	6713	Downstream
cg06960881	1.1122e-05	0.249013	0.867362	0.878404	-0.0110419	17	15168434	15168484	ENSG00000109099	PMP22	0	3UTR
cg23072973	2.01284e-05	0.39524	0.817363	0.800355	0.0170079	11	47183411	47183461	ENSG00000149179	C11orf49	0	3UTR
cg15444472	2.03689e-05	0.39524	0.899813	0.909077	-0.00926376	18	54792609	54792659	ENSG00000267789	CTD-2526M8.3	10894	Downstream
cg18566911	2.38364e-05	0.403098	0.884973	0.877109	0.00786457	7	158183735	158183785	ENSG00000155093	PTPRN2	0	INTRON
cg15319585	2.42918e-05	0.403098	0.896694	0.914424	-0.0177296	7	4307343	4307393	ENSG00000146555	SDK1	0	3UTR
cg11670605	2.49287e-05	0.403098	0.0191058	0.0164121	0.00269368	5	41510802	41510852	ENSG00000182836	PLCXD3	72	Upstream
cg04712949	2.90487e-05	0.444997	0.061321	0.0555137	0.00580723	7	93204969	93205019	ENSG00000004948	CALCR	927	Upstream
cg13762612	3.30122e-05	0.480428	0.0782624	0.109964	-0.0317015	9	6703604	6703654	ENSG00000229611	RP11-390F4.10	817	Upstream
cg26989323	3.6286e-05	0.502926	0.338685	0.385287	-0.0466021	16	1787757	1787807	ENSG00000138834	MAPK8IP3	0	INTRON
cg07377288	4.02673e-05	0.532739	0.0110309	0.0316136	-0.0205827	7	102004297	102004347	ENSG00000128563	PRKRIP1	0	TSS
cg18798289	4.21533e-05	0.533442	0.0246902	0.0184991	0.00619114	5	72530244	72530294	ENSG00000249743	RP11-60A8.1	0	INTRON
cg17319734	4.67046e-05	0.551519	0.941307	0.927865	0.0134423	22	47095531	47095581	ENSG00000100422	CERK	0	INTRON
cg20355598	4.73714e-05	0.551519	0.790904	0.778469	0.0124352	6	34949724	34949774	ENSG00000064999	ANKS1A	0	CDS
cg19130645	5.54521e-05	0.61769	0.050651	0.0634323	-0.0127813	7	65235617	65235667	ENSG00000224316	RP11-479O9.2	2940	Upstream
cg21601498	5.72995e-05	0.61769	0.0779001	0.0884054	-0.0105053	1	16678798	16678848	ENSG00000037637	FBXO42	0	3UTR
cg12001304	6.11284e-05	0.626402	0.03888	0.0343936	0.00448644	2	229045019	229045069	ENSG00000153820	SPHKAP	0	INTRON
cg20014284	6.24118e-05	0.626402	0.0159529	0.0185316	-0.00257871	12	112563240	112563290	ENSG00000135148	TRAFD1	15	Upstream
cg02095290	6.54118e-05	0.634628	0.914227	0.923876	-0.0096487	11	17008894	17008944	ENSG00000166689	PLEKHA7	0	INTRON
cg17809632	7.62724e-05	0.710024	0.0781409	0.0652962	0.0128446	2	27435668	27435718	ENSG00000138074	SLC5A6	0	3UTR
cg24368998	7.81111e-05	0.710024	0.0319227	0.0206074	0.0113153	17	15467086	15467136	ENSG00000175106	TVP23C	177	Upstream
cg10176687	8.63564e-05	0.710024	0.0429878	0.0384638	0.00452398	11	123229024	123229074	ENSG00000254407	RP11-109E10.2	17602	Upstream
cg04999691	9.43048e-05	0.710024	0.895097	0.903171	-0.00807325	7	150027001	150027051	ENSG00000188707	ZBED6CL	0	5UTR
cg17967224	9.70887e-05	0.710024	0.0750741	0.0682949	0.00677916	22	43506193	43506243	ENSG00000100290	BIK	511	Upstream
cg16303353	0.000111171	0.710024	0.891545	0.902992	-0.0114471	12	2393683	2393733	ENSG00000256721	CACNA1C-IT3	0	INTRON
cg13732622	0.000113853	0.710024	0.92154	0.932226	-0.0106861	3	126537203	126537253	ENSG00000159685	CHCHD6	0	INTRON
cg06749803	0.000114462	0.710024	0.898861	0.907344	-0.00848236	1	2360025	2360075	ENSG00000149527	PLCH2	0	INTRON
cg07201456	0.000119422	0.710024	0.0121898	0.00989934	0.0022905	16	75528812	75528862	ENSG00000183196	CHST6	0	3UTR
cg18676491	0.000120731	0.710024	0.0229394	0.0147403	0.00819909	10	114710562	114710612	ENSG00000148737	TCF7L2	0	5UTR
cg07483007	0.000123704	0.710024	0.373033	0.406159	-0.0331258	3	125567160	125567210	ENSG00000241278	ENPP7P4	0	EXON
cg21689812	0.000123899	0.710024	0.0252962	0.0211216	0.00417454	1	156571354	156571404	ENSG00000160818	GPATCH4	66	Upstream
cg13919860	0.000127192	0.710024	0.0148454	0.0121211	0.00272432	X	103217683	103217733	ENSG00000158427	TMSB15B	0	5UTR
cg11355135	0.000134375	0.710024	0.0563232	0.0436993	0.0126239	2	108602859	108602909	ENSG00000115665	SLC5A7	70	Upstream
cg25805368	0.000136936	0.710024	0.312365	0.361099	-0.0487343	7	1802234	1802284	ENSG00000225968	ELFN1	14644	Downstream
cg18902978	0.000138003	0.710024	0.0878225	0.109481	-0.0216589	9	6703900	6703950	ENSG00000229611	RP11-390F4.10	521	Upstream
cg04358516	0.000141122	0.710024	0.910173	0.919	-0.00882678	7	158951144	158951194	ENSG00000106018	VIPR2	13495	Upstream
cg12703142	0.000147416	0.710024	0.0986913	0.123879	-0.0251872	10	38299525	38299575	ENSG00000189180	ZNF33A	3	Upstream
cg02969426	0.000156932	0.710024	0.917063	0.922411	-0.005348	13	45775004	45775054	ENSG00000180332	KCTD4	0	3UTR
cg07404921	0.000164316	0.710024	0.0471955	0.0438973	0.00329821	1	75600249	75600299	ENSG00000162624	LHX8	0	INTRON
cg10169515	0.000173142	0.710024	0.933633	0.879045	0.0545872	12	123707535	123707585	ENSG00000051825	MPHOSPH9	0	5UTR
cg03533058	0.00017328	0.710024	0.898868	0.907168	-0.00830009	12	52437522	52437572	ENSG00000123358	NR4A1	0	EXON
cg01527777	0.000185245	0.710024	0.123342	0.110886	0.0124561	11	71956096	71956146	ENSG00000165462	PHOX2A	0	INTRON
cg18759693	0.000191463	0.710024	0.0336522	0.0276065	0.00604566	22	27068747	27068797	ENSG00000244625	CTA-211A9.5	0	TSS
cg26127046	0.000195981	0.710024	0.0190358	0.0148492	0.00418663	5	79703701	79703751	ENSG00000039319	ZFYVE16	81	Upstream
cg10585293	0.000197441	0.710024	0.878734	0.888599	-0.00986508	12	106884703	106884753	ENSG00000013503	POLR3B	0	INTRON
cg08186935	0.000200177	0.710024	0.90322	0.911137	-0.00791721	14	79844567	79844617	ENSG00000021645	NRXN3	0	INTRON
cg19625388	0.000208702	0.710024	0.976738	0.98179	-0.00505165	13	113977417	113977467	ENSG00000185896	LAMP1	0	3UTR
cg01079098	0.000209307	0.710024	0.0721297	0.0544254	0.0177043	11	11642359	11642409	ENSG00000110328	GALNT18	0	INTRON
cg06085657	0.000209518	0.710024	0.940674	0.902385	0.0382891	11	76747512	76747562	ENSG00000198488	B3GNT6	0	INTRON
cg20369299	0.000210851	0.710024	0.141107	0.119037	0.0220696	2	213698157	213698207	ENSG00000273118	AC079610.1	0	INTRON
cg17900697	0.000215853	0.710024	0.0445549	0.0337776	0.0107773	17	27139002	27139052	ENSG00000173065	FAM222B	0	INTRON
cg15106368	0.000220549	0.710024	0.0132836	0.0105275	0.00275607	12	109592299	109592349	ENSG00000076555	ACACB	0	INTRON
cg09134314	0.000223359	0.710024	0.0404269	0.038274	0.00215296	6	13924569	13924619	ENSG00000180537	RNF182	58	Upstream
cg20406033	0.000227239	0.710024	0.866407	0.873203	-0.00679548	20	48103473	48103523	ENSG00000158445	KCNB1	4289	Upstream
cg16771652	0.000228946	0.710024	0.862787	0.87949	-0.0167027	16	50730384	50730434	ENSG00000167207	NOD2	0	5UTR
cg23149881	0.00022904	0.710024	0.906764	0.919321	-0.0125565	2	113594605	113594655	ENSG00000125538	IL1B	125	Upstream
cg07376374	0.000229046	0.710024	0.870136	0.880588	-0.0104519	20	37854428	37854478	ENSG00000230324	RP4-705O1.1	1037	Upstream
cg05819172	0.000234923	0.710024	0.0117989	0.0100767	0.00172215	1	33815701	33815751	ENSG00000134686	PHC2	0	INTRON
cg07568716	0.000238948	0.710024	0.0371558	0.0282869	0.00886889	10	115613992	115614042	ENSG00000198924	DCLRE1A	0	EXON
cg09611363	0.000247674	0.710024	0.112022	0.0908145	0.0212073	4	76912322	76912372	ENSG00000245928	RP11-630D6.5	0	INTRON
cg08668676	0.000249453	0.710024	0.079293	0.0763891	0.0029039	10	104614158	104614208	ENSG00000166275	C10orf32	0	TSS
cg23428192	0.000256648	0.710024	0.901726	0.912287	-0.0105606	13	101315351	101315401	ENSG00000125247	TMTC4	0	5UTR
cg11150664	0.000261161	0.710024	0.0148295	0.0123408	0.00248867	10	94351458	94351508	ENSG00000138160	KIF11	1535	Upstream
cg03975690	0.000262778	0.710024	0.0698371	0.0613379	0.00849918	7	87848243	87848293	ENSG00000075142	SRI	0	CDS
cg13391638	0.000263735	0.710024	0.0523529	0.0449565	0.00739643	7	112430771	112430821	ENSG00000146802	TMEM168	124	Upstream
cg04013090	0.000265953	0.710024	0.040466	0.0341558	0.00631019	8	67342484	67342534	ENSG00000147576	ADHFE1	0	5UTR
cg12418535	0.000267978	0.710024	0.0273246	0.0234968	0.00382775	2	119607191	119607241	ENSG00000163064	EN1	1937	Upstream
cg05257610	0.000268529	0.710024	0.0515398	0.0353156	0.0162242	2	37457547	37457597	ENSG00000115816	CEBPZ	0	INTRON
cg22899380	0.000269528	0.710024	0.0822343	0.101179	-0.0189444	7	74306483	74306533	ENSG00000160828	STAG3L2	0	EXON
cg11332163	0.000271696	0.710024	0.0694617	0.0618371	0.00762463	4	54975592	54975642	ENSG00000145216	FIP1L1	0	INTRON
cg14386691	0.00027436	0.710024	0.052668	0.0498384	0.00282965	14	23479608	23479658	ENSG00000100802	C14orf93	233	Upstream
cg03465285	0.000276594	0.710024	0.0306173	0.0261652	0.00445205	2	220143839	220143889	ENSG00000135924	DNAJB2	100	Upstream
cg05268769	0.000276661	0.710024	0.892228	0.904013	-0.011785	14	75733931	75733981	ENSG00000258740	RP11-293M10.1	0	INTRON
cg23705487	0.000283067	0.710024	0.0523624	0.0449008	0.00746163	8	91013395	91013445	ENSG00000104320	NBN	0	INTRON
cg12888861	0.000289728	0.710024	0.0672288	0.0618053	0.0054235	2	15731597	15731647	ENSG00000079785	DDX1	0	TSS
cg03341413	0.000291963	0.710024	0.095737	0.0864035	0.0093335	15	68125517	68125567	ENSG00000188779	SKOR1	0	CDS
cg02818322	0.000292012	0.710024	0.934386	0.943834	-0.00944875	X	140926360	140926410	ENSG00000165509	MAGEC3	0	INTRON
cg23117699	0.000298317	0.710024	0.0596504	0.0536856	0.00596476	20	50416975	50417025	ENSG00000101115	SALL4	0	INTRON
cg07019835	0.000301911	0.710024	0.919078	0.929162	-0.0100841	7	1849670	1849720	ENSG00000002822	MAD1L1	5709	Downstream
cg03128890	0.000302262	0.710024	0.899518	0.907855	-0.00833733	8	122558223	122558273	ENSG00000263525	AC022909.1	2988	Upstream
cg07260062	0.000303129	0.710024	0.913423	0.926127	-0.012704	13	37569683	37569733	ENSG00000120697	ALG5	0	CDS
cg07968031	0.000303305	0.710024	0.0878358	0.0776638	0.010172	3	129346052	129346102	ENSG00000248659	RP11-263I1.1	4760	Downstream
ch.7.114766940R	0.000308233	0.710024	0.03594	0.0268406	0.0090994	7	114979654	114979704	ENSG00000233607	AC068610.5	108245	Upstream
cg09525490	0.000315272	0.710024	0.0312727	0.0241627	0.00710995	4	144435592	144435642	ENSG00000245112	SMARCA5-AS1	0	EXON
cg06532574	0.000316248	0.710024	0.147441	0.120544	0.0268965	5	95295739	95295789	ENSG00000118985	ELL2	0	INTRON
cg07780164	0.000316892	0.710024	0.470185	0.506466	-0.0362811	16	1788633	1788683	ENSG00000138834	MAPK8IP3	0	INTRON
cg20423781	0.000320113	0.710024	0.916793	0.929891	-0.0130972	2	31031685	31031735	ENSG00000162949	CAPN13	0	INTRON
cg24010402	0.000331312	0.710024	0.0666263	0.0562125	0.0104138	6	26660704	26660754	ENSG00000181315	ZNF322	724	Upstream
cg05540649	0.000334356	0.710024	0.44697	0.470058	-0.0230885	7	16439296	16439346	ENSG00000214960	ISPD	0	INTRON
cg21119901	0.000339658	0.710024	0.0742826	0.0699464	0.00433629	X	12993570	12993620	ENSG00000205542	TMSB4X	0	5UTR
cg20403678	0.00034244	0.710024	0.899466	0.921764	-0.0222982	6	81258965	81259015	ENSG00000216352	RP11-486E2.1	6543	Downstream
cg11087049	0.000353266	0.710024	0.0306242	0.0285077	0.00211653	14	51296537	51296587	ENSG00000100503	NIN	0	INTRON
cg04899681	0.000355244	0.710024	0.0726858	0.0625155	0.0101703	16	5084496	5084546	ENSG00000033011	ALG1	0	INTRON
cg24559044	0.000368692	0.710024	0.8964	0.910775	-0.0143755	5	142435748	142435798	ENSG00000145819	ARHGAP26	0	INTRON
cg18923197	0.000372089	0.710024	0.0586905	0.0519132	0.0067773	11	105892946	105892996	ENSG00000170903	MSANTD4	0	TSS
cg25288085	0.000373608	0.710024	0.0818617	0.11143	-0.0295685	17	6347093	6347143	ENSG00000129195	FAM64A	592	Upstream
cg22062741	0.000392059	0.710024	0.917174	0.927782	-0.0106089	8	1897074	1897124	ENSG00000104728	ARHGEF10	0	INTRON
cg14086681	0.000394631	0.710024	0.89606	0.885265	0.0107946	7	158152625	158152675	ENSG00000155093	PTPRN2	0	INTRON
cg27096172	0.00039514	0.710024	0.227048	0.247209	-0.0201613	7	158350384	158350434	ENSG00000155093	PTPRN2	0	INTRON
cg14579239	0.000397908	0.710024	0.121529	0.100997	0.0205324	5	140220773	140220823	ENSG00000204965	PCDHA5	0	INTRON
cg24017516	0.000403947	0.710024	0.0376628	0.0320714	0.00559139	10	105677984	105678034	ENSG00000107960	OBFC1	21	Upstream
cg00981117	0.000406323	0.710024	0.00967845	0.0126634	-0.00298495	4	7044929	7044979	ENSG00000173011	TADA2B	0	INTRON
cg20708129	0.00041347	0.710024	0.0587303	0.05442	0.00431034	8	25316038	25316088	ENSG00000104756	KCTD9	46	Upstream
cg02571054	0.00041823	0.710024	0.945955	0.957229	-0.0112743	2	100481105	100481155	ENSG00000144218	AFF3	0	INTRON
cg25616600	0.00041895	0.710024	0.912929	0.921967	-0.00903773	13	31392488	31392538	ENSG00000237879	LINC00398	7706	Downstream
cg24130926	0.000419174	0.710024	0.101816	0.123925	-0.0221093	2	128643943	128643993	ENSG00000272667	RP11-395A13.2	137	Upstream
cg16026035	0.00042912	0.710024	0.648679	0.592074	0.0566048	5	70742844	70742894	ENSG00000249981	RP11-136K7.1	448	Downstream
cg02384530	0.000435931	0.710024	0.078796	0.0741925	0.00460352	12	6961819	6961869	ENSG00000111667	USP5	0	INTRON
cg09260603	0.000438991	0.710024	0.0215744	0.0163477	0.00522665	1	206809053	206809103	ENSG00000143479	DYRK3	0	TSS
cg16081609	0.000439401	0.710024	0.8904	0.894254	-0.00385431	10	22046694	22046744	ENSG00000136770	DNAJC1	0	INTRON
cg02142767	0.000441214	0.710024	0.0500426	0.0431408	0.00690181	12	125348476	125348526	ENSG00000073060	SCARB1	0	INTRON
cg27559562	0.00044258	0.710024	0.0438258	0.0396388	0.00418701	16	3550729	3550779	ENSG00000263212	LA16c-306E5.3	0	INTRON
cg03117412	0.000442673	0.710024	0.0299915	0.0238254	0.00616614	2	3605121	3605171	ENSG00000171865	RNASEH1	0	INTRON
cg26110064	0.000454253	0.710024	0.894124	0.905479	-0.0113554	1	68154565	68154615	ENSG00000116717	GADD45A	544	Downstream
cg05864191	0.000455424	0.710024	0.0450312	0.049615	-0.00458376	14	76448884	76448934	ENSG00000119699	TGFB3	0	INTRON
cg15619643	0.000462678	0.710024	0.907952	0.899731	0.00822103	1	45270420	45270470	ENSG00000173846	PLK3	0	CDS
cg15361028	0.000463244	0.710024	0.0839994	0.078345	0.00565434	6	53658682	53658732	ENSG00000228614	RP13-476E20.1	0	INTRON
cg07687398	0.0004642	0.710024	0.929482	0.938634	-0.0091521	3	53198665	53198715	ENSG00000163932	PRKCD	0	INTRON
cg04495270	0.000468538	0.710024	0.0462556	0.0416232	0.00463242	17	17206294	17206344	ENSG00000205309	NT5M	305	Upstream
cg02823866	0.000470532	0.710024	0.0441515	0.0380816	0.00606986	9	5450361	5450411	ENSG00000120217	CD274	92	Upstream
cg13517886	0.000474143	0.710024	0.918882	0.928783	-0.00990008	19	54253975	54254025	ENSG00000207806	MIR522	440	Upstream
cg00215066	0.000479283	0.710024	0.924648	0.91835	0.00629798	19	17212267	17212317	ENSG00000099331	MYO9B	0	INTRON
cg06952099	0.000484593	0.710024	0.0525723	0.0466481	0.00592417	7	20818656	20818706	ENSG00000004846	ABCB5	1998	Downstream
cg01533387	0.000487079	0.710024	0.0981353	0.0928258	0.00530948	19	18284727	18284777	ENSG00000268173	PIK3R2	0	3UTR
cg08038033	0.000491952	0.710024	0.897449	0.91215	-0.0147018	3	71354007	71354057	ENSG00000244203	FOXP1-AS1	0	INTRON
cg10021156	0.00049322	0.710024	0.232048	0.240261	-0.00821239	1	205720262	205720312	ENSG00000069275	NUCKS1	858	Upstream
cg26457511	0.000497877	0.710024	0.923676	0.930053	-0.00637716	4	54442395	54442445	ENSG00000173966	RP11-18M17.1	0	EXON
cg15202954	0.000500367	0.710024	0.081861	0.069228	0.012633	13	102068947	102068997	ENSG00000102452	NALCN	104	Upstream
cg20375608	0.000504864	0.710024	0.0308696	0.0166552	0.0142143	5	52405107	52405157	ENSG00000164172	MOCS2	0	3UTR
cg20584918	0.000514153	0.710024	0.00808073	0.0103121	-0.0022314	3	196295710	196295760	ENSG00000174013	FBXO45	0	5UTR
cg23493016	0.000515183	0.710024	0.0553252	0.045371	0.00995419	10	106440729	106440779	ENSG00000156395	SORCS3	0	INTRON
cg19132069	0.000523591	0.710024	0.0627738	0.0594305	0.00334337	11	124631617	124631667	ENSG00000250073	RP11-677M14.3	0	INTRON
cg17341358	0.000526581	0.710024	0.0410408	0.0377358	0.00330491	4	78784104	78784154	ENSG00000169288	MRPL1	0	EXON
cg18520121	0.000529577	0.710024	0.0282944	0.0457234	-0.017429	10	38691443	38691493	ENSG00000120555	SEPT7P9	0	INTRON
cg17658885	0.000536434	0.710024	0.0844829	0.135523	-0.0510402	10	38299502	38299552	ENSG00000189180	ZNF33A	26	Upstream
cg26343298	0.000545821	0.710024	0.044457	0.0408593	0.00359771	8	95960703	95960753	ENSG00000164938	TP53INP1	0	INTRON
cg05987961	0.000546214	0.710024	0.870959	0.847634	0.0233252	7	158059395	158059445	ENSG00000155093	PTPRN2	0	INTRON
cg01306510	0.000551897	0.710024	0.0432001	0.0479426	-0.00474248	6	36646491	36646541	ENSG00000124762	CDKN1A	0	TSS
cg11545230	0.00055334	0.710024	0.895215	0.903904	-0.00868858	6	5313596	5313646	ENSG00000145982	FARS2	0	INTRON
cg07379601	0.000560536	0.710024	0.0504033	0.0454553	0.00494795	3	178865763	178865813	ENSG00000229102	RP11-360P21.2	2	Upstream
cg25364859	0.000564314	0.710024	0.0554747	0.0441131	0.0113616	12	50222201	50222251	ENSG00000167566	NCKAP5L	0	TSS
cg24478696	0.000567028	0.710024	0.0518042	0.0410266	0.0107776	8	104033045	104033095	ENSG00000254236	KB-1639H6.2	0	INTRON
cg24216220	0.000568263	0.710024	0.0239406	0.0178543	0.00608631	3	26664284	26664334	ENSG00000179796	LRRC3B	0	TSS
cg14253327	0.000570106	0.710024	0.0792151	0.0693506	0.00986448	9	103790148	103790198	ENSG00000148123	LPPR1	793	Upstream
cg11653314	0.000571697	0.710024	0.0627564	0.0555161	0.00724024	X	20285128	20285178	ENSG00000177189	RPS6KA3	0	3UTR
cg08486583	0.000572652	0.710024	0.0234966	0.0277412	-0.00424453	10	94333346	94333396	ENSG00000119912	IDE	0	INTRON
cg09805172	0.000575114	0.710024	0.884932	0.895071	-0.010139	13	36785934	36785984	ENSG00000120669	SOHLH2	0	INTRON
cg12157785	0.000575823	0.710024	0.946037	0.95982	-0.0137825	11	103490224	103490274	ENSG00000254987	RP11-563P16.1	56448	Downstream
cg03177059	0.000580384	0.710024	0.0510747	0.0445435	0.00653121	13	24463212	24463262	ENSG00000027001	MIPEP	0	EXON
cg05368740	0.000589288	0.710024	0.0535229	0.0450232	0.0084997	19	36246881	36246931	ENSG00000004776	HSPB6	0	INTRON
cg19031384	0.00059969	0.710024	0.918036	0.927349	-0.00931371	5	153756246	153756296	ENSG00000245275	SAP30L-AS1	0	INTRON
cg27337534	0.000599854	0.710024	0.0715634	0.065059	0.00650435	15	72565366	72565416	ENSG00000273025	CELF6	0	INTRON
cg24148133	0.00060758	0.710024	0.956811	0.961571	-0.00475999	13	114054188	114054238	ENSG00000153531	ADPRHL1	22022	Downstream
cg00272200	0.000608286	0.710024	0.115819	0.112283	0.0035357	5	44388971	44389021	ENSG00000070193	FGF10	0	3UTR
cg22041590	0.000608997	0.710024	0.844457	0.862321	-0.0178636	2	158747806	158747856	ENSG00000007001	UPP2	0	INTRON
cg12606485	0.000614622	0.710024	0.0477891	0.0400573	0.00773178	14	21439906	21439956	ENSG00000243817	RN7SL189P	7882	Downstream
cg26653400	0.00062818	0.710024	0.0466469	0.0366454	0.0100015	2	58654913	58654963	ENSG00000233723	LINC01122	0	TSS
cg22994849	0.000630274	0.710024	0.891243	0.901028	-0.00978527	7	149578392	149578442	ENSG00000273293	RP11-445N20.3	6	Downstream
cg24994611	0.00063156	0.710024	0.911717	0.917908	-0.00619152	11	76781636	76781686	ENSG00000149260	CAPN5	0	INTRON
cg09795569	0.000632102	0.710024	0.0645129	0.0451954	0.0193175	1	206809551	206809601	ENSG00000143479	DYRK3	0	5UTR
cg08969352	0.000632907	0.710024	0.0998145	0.0883609	0.0114536	X	14891422	14891472	ENSG00000130150	MOSPD2	91	Upstream
cg12629564	0.000641356	0.710024	0.902439	0.90946	-0.00702099	1	156693126	156693176	ENSG00000143319	ISG20L2	0	5UTR
cg14181908	0.000643771	0.710024	0.467445	0.535868	-0.0684224	9	140725849	140725899	ENSG00000181090	EHMT1	0	INTRON
cg07813855	0.000644603	0.710024	0.492298	0.553965	-0.0616663	1	200183605	200183655	ENSG00000233827	FAM58BP	0	EXON
cg23359276	0.000645321	0.710024	0.0239237	0.0176075	0.00631624	5	140855455	140855505	ENSG00000253485	PCDHGA5	0	INTRON
cg14518346	0.000656065	0.710024	0.859998	0.873691	-0.0136932	13	100544909	100544959	ENSG00000125246	CLYBL	0	3UTR
cg19478410	0.000660509	0.710024	0.893511	0.900154	-0.00664378	11	45256864	45256914	ENSG00000254664	CTD-2560E9.3	21	Upstream
cg13323615	0.000661939	0.710024	0.0375778	0.0344911	0.00308673	19	40948565	40948615	ENSG00000167565	SERTAD3	0	INTRON
cg26351533	0.000662165	0.710024	0.0443421	0.0382968	0.00604532	19	13001578	13001628	ENSG00000105607	GCDH	212	Upstream
cg07156336	0.000670244	0.710024	0.904491	0.914277	-0.00978517	3	128501649	128501699	ENSG00000075785	RAB7A	0	INTRON
cg18779283	0.000671732	0.710024	0.0859867	0.0785502	0.00743656	3	45636153	45636203	ENSG00000144791	LIMD1	0	5UTR
cg09017928	0.000677706	0.710024	0.0366859	0.0520896	-0.0154037	7	158110019	158110069	ENSG00000155093	PTPRN2	0	INTRON
cg02264862	0.000684288	0.710024	0.892316	0.904001	-0.0116851	5	153850877	153850927	ENSG00000113196	HAND1	3605	Downstream
cg17916473	0.000685271	0.710024	0.0567719	0.0520332	0.0047387	10	89419324	89419374	ENSG00000198682	PAPSS2	0	TSS
cg11290720	0.000687236	0.710024	0.858015	0.876626	-0.0186115	6	41168136	41168186	ENSG00000112195	TREML2	0	INTRON
cg19909865	0.000687506	0.710024	0.0548562	0.0395173	0.0153389	4	134074372	134074422	ENSG00000138650	PCDH10	0	INTRON
cg22843613	0.000688434	0.710024	0.0744492	0.0637663	0.0106829	6	132271312	132271362	ENSG00000118523	CTGF	0	INTRON
cg10817916	0.000689354	0.710024	0.888385	0.901268	-0.0128831	17	61511068	61511118	ENSG00000008283	CYB561	0	5UTR
cg00298910	0.000689743	0.710024	0.0444004	0.0371172	0.00728317	2	61244821	61244871	ENSG00000162928	PEX13	0	TSS
cg08377331	0.000705506	0.710024	0.952472	0.935568	0.0169038	7	2874594	2874644	ENSG00000146535	GNA12	0	INTRON
cg25201363	0.000706911	0.710024	0.0635409	0.0566066	0.00693428	4	3534796	3534846	ENSG00000163956	LRPAP1	510	Upstream
cg05255333	0.000709096	0.710024	0.0272558	0.0219037	0.00535202	13	49550399	49550449	ENSG00000102531	FNDC3A	0	INTRON
cg00152942	0.000711339	0.710024	0.063198	0.0507867	0.0124112	16	57125754	57125804	ENSG00000260148	RP11-407G23.1	0	INTRON
cg26941033	0.000711474	0.710024	0.0298166	0.0281152	0.00170139	1	156024359	156024409	ENSG00000116586	LAMTOR2	134	Upstream
cg26032198	0.000713367	0.710024	0.0652942	0.0573437	0.00795056	7	27192290	27192340	ENSG00000254369	HOXA-AS3	0	EXON
cg26612727	0.000713842	0.710024	0.0688412	0.0624926	0.00634854	17	38024635	38024685	ENSG00000186075	ZPBP2	0	CDS
cg00115511	0.000715737	0.710024	0.064594	0.0580363	0.00655775	X	46404798	46404848	ENSG00000251192	ZNF674	0	3UTR
cg13423140	0.000717249	0.710024	0.925722	0.935149	-0.00942682	X	153167904	153167954	ENSG00000198910	L1CAM	0	INTRON
cg03591676	0.000718686	0.710024	0.0796175	0.0724782	0.00713934	8	96281768	96281818	ENSG00000253773	KB-1047C11.2	0	INTRON
cg07081725	0.000720416	0.710024	0.406939	0.424166	-0.0172267	4	70626328	70626378	ENSG00000173597	SULT1B1	0	3UTR
cg06141346	0.000729421	0.710024	0.242329	0.222165	0.0201635	11	93517121	93517171	ENSG00000166012	TAF1D	0	INTRON
cg24464927	0.000731716	0.710024	0.0926079	0.0813542	0.0112537	8	42996157	42996207	ENSG00000165102	HGSNAT	0	INTRON
cg00980978	0.000736095	0.710024	0.0526377	0.0494971	0.00314067	20	44098675	44098725	ENSG00000101443	WFDC2	0	INTRON
cg13895235	0.000741847	0.710024	0.0287868	0.0229144	0.00587241	7	752291	752341	ENSG00000188191	PRKAR1B	0	INTRON
cg13209739	0.000750455	0.710024	0.808126	0.772419	0.0357067	12	8995508	8995558	ENSG00000166535	A2ML1	0	INTRON
cg16068096	0.00075801	0.710024	0.10269	0.115407	-0.0127173	10	89102267	89102317	ENSG00000223482	NUTM2A-AS1	0	TSS
cg23846400	0.000766777	0.710024	0.890498	0.896587	-0.0060892	21	33686991	33687041	ENSG00000142207	URB1	0	5UTR
cg02235918	0.00076989	0.710024	0.953418	0.970743	-0.017325	6	72043512	72043562	ENSG00000269966	RP3-331H24.5	0	INTRON
ch.12.1183517F	0.000777165	0.710024	0.0211513	0.0188313	0.00231992	12	56819833	56819883	ENSG00000111602	TIMELESS	0	INTRON
cg26275431	0.000781583	0.710024	0.0575333	0.0522043	0.00532901	5	140773121	140773171	ENSG00000253767	PCDHGA8	0	CDS
cg14575355	0.00078166	0.710024	0.0945254	0.0909179	0.00360745	22	21996067	21996117	ENSG00000128228	SDF2L1	433	Upstream
cg23920917	0.000789243	0.710024	0.0502938	0.0433079	0.0069859	12	69633051	69633101	ENSG00000111605	CPSF6	216	Upstream
cg04553446	0.000793553	0.710024	0.0634529	0.0586204	0.00483241	20	16554183	16554233	ENSG00000089177	KIF16B	105	Upstream
cg27058988	0.000793787	0.710024	0.898962	0.908734	-0.00977175	15	67200878	67200928	ENSG00000259437	RP11-798K3.4	11221	Upstream
cg24852892	0.000794555	0.710024	0.914796	0.931738	-0.0169424	1	1220043	1220093	ENSG00000162572	SCNN1D	0	INTRON
cg16103098	0.000794632	0.710024	0.274332	0.304833	-0.0305016	14	101192325	101192375	ENSG00000185559	DLK1	0	INTRON
cg03078520	0.000795837	0.710024	0.882228	0.901936	-0.0197077	22	18463399	18463449	ENSG00000243156	MICAL3	0	INTRON
cg10132767	0.000797966	0.710024	0.0992028	0.0893738	0.00982904	6	168216612	168216662	ENSG00000198221	MLLT4-AS1	7894	Downstream
cg03470754	0.000798126	0.710024	0.805689	0.799182	0.00650672	7	44105117	44105167	ENSG00000136279	DBNL	0	3UTR
cg14032734	0.000802223	0.710024	0.947818	0.938848	0.00897018	9	134398645	134398695	ENSG00000130714	POMT1	0	3UTR
cg14746387	0.000804089	0.710024	0.939396	0.94796	-0.00856357	5	172879250	172879300	ENSG00000253968	CTB-32H22.1	1082	Downstream
cg15184495	0.000811175	0.710024	0.0820384	0.0661958	0.0158426	20	44880476	44880526	ENSG00000149654	CDH22	0	INTRON
cg05901462	0.000821815	0.710024	0.932296	0.913278	0.0190177	7	158075387	158075437	ENSG00000155093	PTPRN2	0	INTRON
cg19865182	0.000822087	0.710024	0.0350496	0.0314116	0.00363798	7	39663053	39663103	ENSG00000006451	RALA	0	TSS
cg00779924	0.000829864	0.710024	0.0609692	0.0587844	0.00218486	10	8094592	8094642	ENSG00000243350	RP11-379F12.3	0	EXON
cg05808319	0.000830633	0.710024	0.025934	0.0210719	0.00486208	11	43597272	43597322	ENSG00000149084	HSD17B12	0	INTRON
cg14586939	0.000830793	0.710024	0.0540192	0.0464237	0.00759545	4	156130205	156130255	ENSG00000185149	NPY2R	0	5UTR
cg20976159	0.000831191	0.710024	0.0644447	0.0583931	0.00605161	1	228193528	228193578	ENSG00000154342	WNT3A	1174	Upstream
cg02796545	0.000832972	0.710024	0.0968723	0.0948262	0.00204609	13	33590417	33590467	ENSG00000133116	KL	0	5UTR
cg04429431	0.000834504	0.710024	0.095397	0.0836416	0.0117555	15	90818896	90818946	ENSG00000228998	RP11-697E2.7	0	EXON
cg08048137	0.000836938	0.710024	0.052453	0.0469446	0.00550839	22	29469718	29469768	ENSG00000183762	KREMEN1	0	INTRON
cg21258697	0.000837475	0.710024	0.0482631	0.0423239	0.00593919	7	2393967	2394017	ENSG00000106263	EIF3B	0	INTRON
cg10665960	0.000843768	0.710024	0.0758249	0.0668785	0.00894639	2	149403593	149403643	ENSG00000135999	EPC2	0	INTRON
cg04346572	0.000846003	0.710024	0.0459939	0.0419751	0.00401887	20	17512293	17512343	ENSG00000125864	BFSP1	0	INTRON
cg14508405	0.000847806	0.710024	0.130619	0.106998	0.0236208	2	2893093	2893143	ENSG00000234423	AC019118.2	5677	Downstream
cg21605341	0.000852111	0.710024	0.0729526	0.0646318	0.00832074	6	137810400	137810450	ENSG00000177468	OLIG3	2886	Downstream
cg01329973	0.000855543	0.710024	0.858038	0.852691	0.00534655	16	86912016	86912066	ENSG00000260795	RP11-107C10.1	27715	Downstream
cg14205791	0.000857364	0.710024	0.905466	0.908954	-0.00348756	12	124800226	124800276	ENSG00000178882	FAM101A	0	3UTR
cg09336320	0.000858952	0.710024	0.0325954	0.0295835	0.00301196	5	175224586	175224636	ENSG00000145920	CPLX2	0	INTRON
cg09675103	0.000865676	0.710024	0.171419	0.216383	-0.044964	10	38299506	38299556	ENSG00000189180	ZNF33A	22	Upstream
cg07330288	0.000868595	0.710024	0.91793	0.940787	-0.0228571	17	19977107	19977157	ENSG00000128487	SPECC1	0	INTRON
cg16807911	0.000869691	0.710024	0.194708	0.225493	-0.0307853	12	58145917	58145967	ENSG00000135446	CDK4	0	3UTR
cg26100986	0.000874613	0.710024	0.0368442	0.0335456	0.00329863	7	100202881	100202931	ENSG00000106333	PCOLCE	0	EXON
cg21004105	0.000876249	0.710024	0.0465684	0.0425103	0.00405805	1	244998204	244998254	ENSG00000203667	COX20	370	Upstream
cg12594237	0.000878338	0.710024	0.752826	0.733675	0.019151	12	4399906	4399956	ENSG00000118971	CCND2	0	INTRON
cg14489159	0.000881351	0.710024	0.0457634	0.0390948	0.0066686	17	29421717	29421767	ENSG00000264107	RP11-848P1.5	0	INTRON
cg12330998	0.000884579	0.710024	0.0372114	0.0329886	0.00422282	2	42722346	42722396	ENSG00000057935	MTA3	0	5UTR
cg13704531	0.000885063	0.710024	0.893383	0.910848	-0.0174651	2	106406693	106406743	ENSG00000071051	NCK2	0	INTRON
cg14738170	0.000887565	0.710024	0.0466667	0.0411999	0.00546682	5	140743828	140743878	ENSG00000254221	PCDHGB1	0	INTRON
cg17057719	0.000888528	0.710024	0.0554148	0.0412169	0.0141979	3	72704652	72704702	ENSG00000222838	RNA5SP136	36154	Downstream
cg15718287	0.000889186	0.710024	0.865517	0.875095	-0.00957835	13	36702609	36702659	ENSG00000133083	DCLK1	0	INTRON
cg23781398	0.000894954	0.710024	0.0810778	0.0635793	0.0174986	13	25254511	25254561	ENSG00000075673	ATP12A	0	TSS
cg10965478	0.000900573	0.710024	0.067762	0.0651036	0.00265834	15	31617584	31617634	ENSG00000169926	KLF13	1424	Upstream
cg21523751	0.000903711	0.710024	0.848052	0.859514	-0.0114625	1	182988638	182988688	ENSG00000135862	LAMC1	3907	Upstream
cg07429748	0.000912323	0.710024	0.040637	0.0363006	0.0043364	12	109536105	109536155	ENSG00000076248	UNG	0	5UTR
cg23328050	0.000915845	0.710024	0.0447808	0.040935	0.00384582	15	90234223	90234273	ENSG00000140527	WDR93	0	INTRON
cg13167263	0.000917206	0.710024	0.256889	0.21587	0.0410187	10	110668320	110668370	ENSG00000222436	RN7SKP278	32357	Downstream
cg03470180	0.000919681	0.710024	0.0113023	0.00817973	0.00312252	3	184210052	184210102	ENSG00000145191	EIF2B5	0	INTRON
cg25177692	0.000931306	0.710024	0.0675494	0.0554261	0.0121233	X	129193844	129193894	ENSG00000085185	BCORL1	1786	Downstream
cg03950669	0.000935065	0.710024	0.0300416	0.0355523	-0.00551075	11	111957533	111957583	ENSG00000204370	SDHD	0	5UTR
cg16730266	0.000938907	0.710024	0.0425016	0.0370704	0.00543114	1	24104638	24104688	ENSG00000236810	RP5-886K2.3	0	INTRON
cg16874634	0.000942567	0.710024	0.0517654	0.0445304	0.00723504	12	105379861	105379911	ENSG00000151131	C12orf45	177	Upstream
cg06956048	0.000943782	0.710024	0.051144	0.0430236	0.00812041	11	61159778	61159828	ENSG00000187049	TMEM216	0	5UTR
cg16988986	0.000959539	0.710024	0.0612859	0.0534808	0.00780518	1	109941117	109941167	ENSG00000143106	PSMA5	486	Downstream
cg13139542	0.000960402	0.710024	0.873347	0.897198	-0.0238511	2	8242766	8242816	ENSG00000236790	LINC00299	0	INTRON
cg00901652	0.000960873	0.710024	0.0375472	0.0338859	0.00366126	11	10772433	10772483	ENSG00000198730	CTR9	51	Upstream
cg24069479	0.000965831	0.710024	0.804314	0.817207	-0.0128931	1	41861107	41861157	ENSG00000204060	FOXO6	11845	Downstream
cg14278808	0.000968064	0.710024	0.0710396	0.0632347	0.00780496	8	9761140	9761190	ENSG00000253230	LINC00599	0	EXON
cg03512484	0.000973513	0.710024	0.0684125	0.0598307	0.00858178	7	22893325	22893375	ENSG00000228649	AC005682.5	422	Upstream
cg24154053	0.000975406	0.710024	0.0467392	0.0389405	0.00779869	13	37004941	37004991	ENSG00000133101	CCNA1	976	Upstream
cg01698579	0.000992062	0.710024	0.601338	0.567442	0.033896	13	112823519	112823569	ENSG00000260102	LINC01070	28095	Upstream
cg03334052	0.000992839	0.710024	0.676921	0.694636	-0.017715	1	168887995	168888045	ENSG00000203601	LINC00970	0	INTRON
cg26988922	0.000998222	0.710024	0.835189	0.839614	-0.00442528	16	709297	709347	ENSG00000161996	WDR90	0	CDS
cg09826629	0.00100085	0.710024	0.899786	0.909354	-0.00956755	14	63784393	63784443	ENSG00000179600	GPHB5	0	EXON
cg13694725	0.00100284	0.710024	0.0452692	0.043228	0.0020411	21	15756061	15756111	ENSG00000155304	HSPA13	256	Upstream
cg08872085	0.00100757	0.710024	0.0853834	0.0814084	0.00397497	4	128704087	128704137	ENSG00000164070	HSPA4L	0	INTRON
cg15651980	0.00100799	0.710024	0.357039	0.373984	-0.0169448	19	48903303	48903353	ENSG00000105464	GRIN2D	0	INTRON
cg09298818	0.00103587	0.710024	0.0740956	0.0695904	0.00450513	12	111181545	111181595	ENSG00000186298	PPP1CC	801	Upstream
cg24152732	0.00103662	0.710024	0.816469	0.827867	-0.0113985	19	4180819	4180869	ENSG00000077463	SIRT6	0	3UTR
cg25426815	0.00104001	0.710024	0.02515	0.0182989	0.00685102	5	140777343	140777393	ENSG00000204956	PCDHGA1	0	INTRON
cg00729461	0.00105349	0.710024	0.0138922	0.0118913	0.00200086	X	133371083	133371133	ENSG00000203952	CCDC160	0	5UTR
cg16851771	0.00105429	0.710024	0.343728	0.226288	0.11744	2	42360169	42360219	ENSG00000224875	AC083949.1	10159	Downstream
cg14701018	0.00106184	0.710024	0.916224	0.928224	-0.0119998	12	45312097	45312147	ENSG00000184613	NELL2	0	INTRON
cg12251895	0.00106237	0.710024	0.91252	0.915813	-0.00329353	2	207980865	207980915	ENSG00000118263	KLF7	0	INTRON
cg09690373	0.00106311	0.710024	0.0571893	0.0478914	0.00929799	8	29120780	29120830	ENSG00000197892	KIF13B	139	Upstream
cg02119764	0.00106492	0.710024	0.0405419	0.036428	0.00411392	16	53469524	53469574	ENSG00000103479	RBL2	0	TSS
cg17054900	0.00106696	0.710024	0.0484278	0.0372816	0.0111462	3	154042528	154042578	ENSG00000174953	DHX36	242	Upstream
cg05008854	0.00106872	0.710024	0.890702	0.90402	-0.0133176	10	7825850	7825900	ENSG00000151657	KIN	0	INTRON
cg17117243	0.00107112	0.710024	0.884962	0.89314	-0.00817838	6	109341316	109341366	ENSG00000080546	SESN1	0	INTRON
cg00135399	0.00107246	0.710024	0.927096	0.911763	0.0153326	4	7783872	7783922	ENSG00000196526	AFAP1	0	INTRON
cg03996465	0.00107267	0.710024	0.040204	0.037799	0.00240494	13	53226694	53226744	ENSG00000165416	SUGT1	100	Upstream
cg24456002	0.00107392	0.710024	0.0525786	0.0464148	0.00616379	15	96911164	96911214	ENSG00000259275	RP11-522B15.3	0	INTRON
cg11960784	0.00107701	0.710024	0.92594	0.931991	-0.00605054	18	12987220	12987270	ENSG00000085415	SEH1L	0	3UTR
cg09910984	0.00108318	0.710024	0.90666	0.896771	0.0098892	1	11596499	11596549	ENSG00000204624	PTCHD2	0	CDS
cg17584085	0.0010851	0.710024	0.0178156	0.014169	0.00364657	17	46688328	46688378	ENSG00000260027	HOXB7	0	3UTR
cg24900370	0.00109401	0.710024	0.00750458	0.00856136	-0.00105678	6	147829976	147830026	ENSG00000203727	SAMD5	37	Upstream
cg21066415	0.00110253	0.710024	0.365988	0.343592	0.0223952	18	14146346	14146396	ENSG00000267324	RP11-411B10.5	0	INTRON
cg13492364	0.00110477	0.710024	0.0552974	0.0474069	0.00789052	1	240257184	240257234	ENSG00000155816	FMN2	0	INTRON
cg16986238	0.00110675	0.710024	0.594082	0.600958	-0.00687666	X	64960334	64960384	ENSG00000147065	MSN	0	3UTR
cg10473311	0.00110703	0.710024	0.859483	0.831808	0.0276747	7	158046357	158046407	ENSG00000155093	PTPRN2	0	INTRON
cg20170110	0.00110787	0.710024	0.078252	0.0671517	0.0111003	4	7193884	7193934	ENSG00000184985	SORCS2	331	Upstream
cg21382890	0.00110995	0.710024	0.916009	0.925927	-0.00991872	2	178104745	178104795	ENSG00000116044	NFE2L2	0	INTRON
cg27024844	0.00111007	0.710024	0.0859593	0.0819298	0.00402955	2	235859592	235859642	ENSG00000130147	SH3BP4	975	Upstream
cg06517489	0.0011139	0.710024	0.0506329	0.0482565	0.00237647	11	22359284	22359334	ENSG00000254768	CTD-2140G10.2	0	INTRON
cg05961721	0.00111446	0.710024	0.56546	0.605872	-0.040412	10	2930875	2930925	ENSG00000231743	RP11-89K18.1	47288	Upstream
cg03780073	0.00111559	0.710024	0.0883835	0.0776806	0.0107029	15	48624206	48624256	ENSG00000128951	DUT	0	INTRON
cg23906454	0.00111656	0.710024	0.929662	0.948536	-0.0188743	6	108785670	108785720	ENSG00000135537	LACE1	0	INTRON
cg07306253	0.00111732	0.710024	0.907706	0.913283	-0.00557754	15	41062223	41062273	ENSG00000188277	C15orf62	0	5UTR
cg25658464	0.00111818	0.710024	0.925246	0.939974	-0.0147285	5	150861639	150861689	ENSG00000123643	SLC36A1	0	INTRON
cg17378193	0.00111997	0.710024	0.898791	0.916919	-0.0181281	3	13679525	13679575	ENSG00000163520	FBLN2	0	3UTR
cg13684115	0.00113894	0.710024	0.11484	0.0914165	0.0234231	14	101192585	101192635	ENSG00000185559	DLK1	0	INTRON
cg10500362	0.00114433	0.710024	0.0993046	0.0894409	0.00986369	21	38074392	38074442	ENSG00000159263	SIM2	0	INTRON
cg22627866	0.0011495	0.710024	0.0141949	0.00898935	0.00520551	1	27929259	27929309	ENSG00000126705	AHDC1	0	INTRON
cg10785622	0.00115308	0.710024	0.0317885	0.0244667	0.00732181	4	85403408	85403458	ENSG00000163623	NKX6-1	9682	Downstream
cg24023498	0.00115403	0.710024	0.0947112	0.0861759	0.00853529	2	157199344	157199394	ENSG00000153234	NR4A2	484	Upstream
cg07495314	0.0011566	0.710024	0.088402	0.0809265	0.00747545	13	27845354	27845404	ENSG00000122035	RASL11A	0	INTRON
cg10946573	0.00115761	0.710024	0.907108	0.923215	-0.0161077	11	84635787	84635837	ENSG00000150672	DLG2	0	INTRON
cg24353217	0.00115842	0.710024	0.861184	0.852235	0.00894865	12	111358139	111358189	ENSG00000111245	MYL2	0	INTRON
cg06449742	0.00116969	0.710024	0.00819663	0.00949433	-0.0012977	17	79633585	79633635	ENSG00000204237	OXLD1	0	TSS
cg07365274	0.00118606	0.710024	0.0220945	0.0195432	0.00255132	3	114866193	114866243	ENSG00000181722	ZBTB20	75	Upstream
cg25343661	0.00119382	0.710024	0.896011	0.901657	-0.0056468	6	43743132	43743182	ENSG00000112715	VEGFA	0	EXON
cg08575708	0.00119591	0.710024	0.91588	0.92424	-0.00835969	11	10823258	10823308	ENSG00000110321	EIF4G2	0	CDS
cg19626725	0.00119715	0.710024	0.0742068	0.0636824	0.0105245	5	178986130	178986180	ENSG00000176783	RUFY1	0	INTRON
ch.14.1421228R	0.00119987	0.710024	0.0286177	0.0230598	0.00555783	14	90730278	90730328	ENSG00000100764	PSMC1	0	EXON
cg19887502	0.00120484	0.710024	0.0590076	0.0674443	-0.00843675	2	219761804	219761854	ENSG00000135925	WNT10A	0	INTRON
cg14394171	0.0012175	0.710024	0.675759	0.7448	-0.0690404	7	41148008	41148058	ENSG00000224017	AC005022.1	0	INTRON
cg07800907	0.00122147	0.710024	0.887738	0.903159	-0.0154212	12	124950620	124950670	ENSG00000196498	NCOR2	0	INTRON
cg01757312	0.00122536	0.710024	0.050176	0.0450286	0.00514737	13	112720516	112720566	ENSG00000182968	SOX1	1347	Upstream
cg21929860	0.00123027	0.710024	0.911651	0.906335	0.00531572	1	11024212	11024262	ENSG00000175262	C1orf127	0	TSS
cg06534285	0.00123706	0.710024	0.157841	0.177677	-0.0198361	7	75157034	75157084	ENSG00000127957	PMS2P3	0	EXON
cg02952635	0.00124255	0.710024	0.922693	0.946398	-0.0237047	2	178741215	178741265	ENSG00000128655	PDE11A	0	INTRON
cg25980157	0.00124444	0.710024	0.00649665	0.00863367	-0.00213701	7	44836140	44836190	ENSG00000196262	PPIA	89	Upstream
cg17875691	0.00124739	0.710024	0.08805	0.0722121	0.0158379	4	87928862	87928912	ENSG00000172493	AFF1	0	INTRON
cg22424020	0.00125604	0.710024	0.170491	0.208607	-0.0381157	8	140631152	140631202	ENSG00000169427	KCNK9	0	CDS
cg03412097	0.00127282	0.710024	0.0169936	0.0122789	0.00471472	11	95524278	95524328	ENSG00000166037	CEP57	0	INTRON
cg23494026	0.00127449	0.710024	0.822478	0.811297	0.0111804	19	36386891	36386941	ENSG00000167604	NFKBID	0	CDS
cg22763649	0.00127753	0.710024	0.0664769	0.0623903	0.00408658	20	21694306	21694356	ENSG00000125813	PAX1	0	INTRON
cg01288184	0.00128484	0.710024	0.929632	0.947015	-0.0173832	18	20811359	20811409	ENSG00000134508	CABLES1	0	INTRON
cg10861731	0.0012883	0.710024	0.918616	0.924986	-0.00637045	10	50395527	50395577	ENSG00000204161	C10orf128	0	INTRON
cg10828456	0.00129132	0.710024	0.0767416	0.07149	0.00525162	11	368846	368896	ENSG00000182272	B4GALNT4	900	Upstream
cg16492828	0.00129219	0.710024	0.839376	0.850958	-0.0115823	12	100567154	100567204	ENSG00000238105	GOLGA2P5	0	EXON
cg19850348	0.00129324	0.710024	0.00981921	0.00761344	0.00220577	15	55880948	55880998	ENSG00000171016	PYGO1	0	INTRON
cg14432910	0.0012948	0.710024	0.0679626	0.0637836	0.00417904	15	68121882	68121932	ENSG00000188779	SKOR1	0	INTRON
cg07731312	0.00131361	0.710024	0.908281	0.911699	-0.00341719	16	88887272	88887322	ENSG00000141012	GALNS	0	INTRON
cg01098939	0.00131397	0.710024	0.900804	0.815853	0.0849515	7	2742225	2742275	ENSG00000174945	AMZ1	0	EXON
cg12601757	0.00131425	0.710024	0.0551141	0.0489481	0.00616608	1	76540416	76540466	ENSG00000184005	ST6GALNAC3	0	5UTR
cg17029151	0.00132641	0.710024	0.0359891	0.0349499	0.00103915	8	82644468	82644518	ENSG00000104231	ZFAND1	0	3UTR
cg08404557	0.00133005	0.710024	0.930447	0.940632	-0.0101847	7	129201296	129201346	ENSG00000273329	RP11-448A19.1	43043	Downstream
cg00628788	0.00133285	0.710024	0.0493469	0.0417452	0.00760168	18	33529996	33530046	ENSG00000267627	RP11-905K4.1	1720	Downstream
cg27244734	0.00133556	0.710024	0.0888785	0.1134	-0.0245212	10	38299300	38299350	ENSG00000189180	ZNF33A	228	Upstream
cg02675308	0.00134341	0.710024	0.0118233	0.00961159	0.00221166	4	76555993	76556043	ENSG00000138769	CDKL2	93	Upstream
cg05243042	0.00134518	0.710024	0.931096	0.942434	-0.0113384	16	23572270	23572320	ENSG00000103353	UBFD1	0	INTRON
cg20680148	0.00134775	0.710024	0.0617658	0.0548557	0.00691018	17	43239318	43239368	ENSG00000168517	HEXIM2	0	5UTR
cg05172122	0.00135177	0.710024	0.0489259	0.0453713	0.00355455	1	119526734	119526784	ENSG00000092607	TBX15	0	INTRON
cg17758148	0.00135752	0.710024	0.920512	0.927303	-0.00679058	5	78573592	78573642	ENSG00000152409	JMY	0	INTRON
cg01265597	0.00135939	0.710024	0.0442642	0.0420962	0.00216804	7	116164632	116164682	ENSG00000105974	CAV1	157	Upstream
cg16664233	0.00135959	0.710024	0.0397572	0.0376168	0.00214039	19	44031588	44031638	ENSG00000176472	ZNF575	0	INTRON
cg19188572	0.00136363	0.710024	0.0718586	0.0699227	0.0019359	15	59950011	59950061	ENSG00000227161	AC092755.4	0	INTRON
cg14930737	0.00136875	0.710024	0.93338	0.93933	-0.00595006	19	58109760	58109810	ENSG00000183647	ZNF530	1443	Upstream
cg01748627	0.00137468	0.710024	0.0714304	0.0678041	0.00362631	11	67272201	67272251	ENSG00000110697	PITPNM1	0	INTRON
cg23511072	0.00137474	0.710024	0.847522	0.831598	0.0159239	19	8201088	8201138	ENSG00000142449	FBN3	0	CDS
cg27252019	0.00137823	0.710024	0.0534124	0.0472823	0.00613002	17	56296114	56296164	ENSG00000167419	LPO	0	5UTR
cg26371512	0.00138014	0.710024	0.0297513	0.0265226	0.00322867	7	112430730	112430780	ENSG00000146802	TMEM168	83	Upstream
cg06568373	0.00138061	0.710024	0.367889	0.434167	-0.0662785	5	140698268	140698318	ENSG00000178913	TAF7	0	5UTR
cg24525913	0.00138193	0.710024	0.0497065	0.0444522	0.00525433	1	72749879	72749929	ENSG00000172260	NEGR1	1462	Upstream
cg16358924	0.0013877	0.710024	0.894717	0.903433	-0.00871551	3	114036594	114036644	ENSG00000207770	MIR568	1178	Upstream
cg01494896	0.00138933	0.710024	0.0487792	0.0439973	0.00478188	2	88990554	88990604	ENSG00000153574	RPIA	558	Upstream
cg27233989	0.00140555	0.710024	0.0114057	0.0100143	0.00139135	18	52989106	52989156	ENSG00000196628	TCF4	0	3UTR
cg24935655	0.00140968	0.710024	0.917508	0.934022	-0.0165141	3	193097749	193097799	ENSG00000187527	ATP13A5	1117	Upstream
cg14192542	0.0014101	0.710024	0.0832221	0.0746924	0.00852977	17	64187532	64187582	ENSG00000154240	CEP112	0	INTRON
cg23075506	0.0014125	0.710024	0.0565472	0.0456892	0.0108581	1	212688996	212689046	ENSG00000228067	RP11-61J19.3	29990	Upstream
cg04021884	0.00141273	0.710024	0.0476772	0.0712084	-0.0235312	10	38299604	38299654	ENSG00000189180	ZNF33A	0	TSS
cg16661464	0.00141407	0.710024	0.780557	0.801378	-0.020821	18	61037710	61037760	ENSG00000267390	RP11-635N19.1	0	INTRON
cg27199523	0.00142036	0.710024	0.0492694	0.0441777	0.00509177	6	139094721	139094771	ENSG00000024862	CCDC28A	0	5UTR
cg26413192	0.00142168	0.710024	0.901942	0.9114	-0.00945738	10	80076435	80076485	ENSG00000227136	LINC00595	0	INTRON
cg09712962	0.00142469	0.710024	0.902161	0.912042	-0.00988067	2	48946374	48946424	ENSG00000138039	LHCGR	0	INTRON
cg26777456	0.00142614	0.710024	0.0451684	0.0376888	0.00747963	12	54454201	54454251	ENSG00000248265	RP11-834C11.3	0	INTRON
cg21838115	0.00142839	0.710024	0.877715	0.898154	-0.0204389	6	45645387	45645437	ENSG00000124813	RUNX2	13301	Downstream
cg20902783	0.00143016	0.710024	0.0492047	0.0429257	0.00627899	14	21494022	21494072	ENSG00000258604	AL161668.5	0	INTRON
cg24044147	0.00143371	0.710024	0.0613138	0.0589607	0.00235308	10	74928128	74928178	ENSG00000138286	FAM149B1	0	CDS
cg22479546	0.00143615	0.710024	0.0334581	0.0257154	0.0077427	12	50561478	50561528	ENSG00000139624	CERS5	190	Upstream
cg22708914	0.00143824	0.710024	0.0484978	0.0455555	0.00294232	8	19170889	19170939	ENSG00000104611	SH2D4A	189	Upstream
cg21656801	0.00144076	0.710024	0.0302602	0.0270474	0.00321281	7	96625954	96626004	ENSG00000231764	DLX6-AS1	0	INTRON
cg05914060	0.00144237	0.710024	0.885218	0.895882	-0.0106645	11	20478812	20478862	ENSG00000185238	PRMT3	0	INTRON
cg14686798	0.00144306	0.710024	0.0175006	0.0141809	0.00331979	2	27994472	27994522	ENSG00000243147	MRPL33	62	Upstream
cg03197500	0.00144979	0.710024	0.00879351	0.0170328	-0.00823928	7	64254996	64255046	ENSG00000197008	ZNF138	0	INTRON
cg05611351	0.00145784	0.710024	0.049423	0.0480091	0.00141396	17	7919406	7919456	ENSG00000132518	GUCY2D	0	TSS
cg04904385	0.00146422	0.710024	0.020037	0.0129029	0.00713406	7	19158643	19158693	ENSG00000236536	AC003986.7	863	Upstream
cg24737468	0.00146598	0.710024	0.095412	0.089922	0.00548996	X	110188322	110188372	ENSG00000077264	PAK3	0	INTRON
cg13787850	0.00146912	0.710024	0.872875	0.883598	-0.0107227	9	102195902	102195952	ENSG00000271086	NAMA	56380	Upstream
ch.16.692127F	0.0014723	0.710024	0.0251053	0.01876	0.00634532	16	22223398	22223448	ENSG00000103319	EEF2K	0	INTRON
cg15417365	0.00147325	0.710024	0.0614976	0.0583345	0.00316312	17	56609081	56609131	ENSG00000108387	2018-09-04	0	3UTR
cg01085837	0.00147359	0.710024	0.0371306	0.0344958	0.00263473	12	22094412	22094462	ENSG00000069431	ABCC9	76	Upstream
cg06020352	0.00147526	0.710024	0.0615443	0.0526067	0.00893756	16	85931791	85931841	ENSG00000140968	IRF8	568	Upstream
cg21205663	0.00148316	0.710024	0.91655	0.92989	-0.0133401	3	31269010	31269060	ENSG00000222983	RNA5SP127	1147	Upstream
cg12395284	0.00148368	0.710024	0.893153	0.899643	-0.00649068	3	10153173	10153223	ENSG00000163705	FANCD2OS	3258	Upstream
cg10859726	0.00149019	0.710024	0.310817	0.277701	0.0331158	21	15383701	15383751	ENSG00000233442	PPP6R2P1	0	EXON
cg12773604	0.00150084	0.710024	0.088722	0.0827211	0.00600084	1	202679110	202679160	ENSG00000143858	SYT2	0	INTRON
cg23196781	0.00150289	0.710024	0.93709	0.948931	-0.0118408	12	27117781	27117831	ENSG00000111790	FGFR1OP2	0	3UTR
cg04123157	0.00150498	0.710024	0.0815454	0.071028	0.0105174	15	69109655	69109705	ENSG00000140350	ANP32A	0	INTRON
cg20039387	0.00150563	0.710024	0.052121	0.0460889	0.00603207	4	129730777	129730827	ENSG00000077684	JADE1	0	TSS
cg02578327	0.00150569	0.710024	0.878262	0.88203	-0.00376778	2	668321	668371	ENSG00000151353	TMEM18	0	5UTR
cg04936446	0.00151459	0.710024	0.0158898	0.0100324	0.00585739	12	26111347	26111397	ENSG00000246695	RASSF8-AS1	0	EXON
cg09729598	0.00151746	0.710024	0.0627125	0.054797	0.00791549	5	31193493	31193543	ENSG00000254138	RP11-152K4.2	0	INTRON
cg14294115	0.00152143	0.710024	0.0431583	0.0576602	-0.0145019	19	21688706	21688756	ENSG00000197013	ZNF429	0	EXON
cg07521483	0.00152472	0.710024	0.0891833	0.0834811	0.00570221	4	56916002	56916052	ENSG00000174799	CEP135	16473	Downstream
cg08824344	0.00152498	0.710024	0.0853928	0.0702186	0.0151742	3	126108678	126108728	ENSG00000249833	RP11-71E19.5	3147	Downstream
cg21283926	0.00152744	0.710024	0.0638197	0.0434803	0.0203394	6	74160868	74160918	ENSG00000164430	MB21D1	0	INTRON
cg14582193	0.00154368	0.710024	0.0686579	0.0605007	0.00815718	15	79152552	79152602	ENSG00000185787	MORF4L1	0	INTRON
cg27182070	0.00155266	0.710024	0.875032	0.908713	-0.0336803	1	28218281	28218331	ENSG00000117748	RPA2	0	5UTR
cg12588880	0.00155798	0.710024	0.058707	0.048487	0.0102199	2	8597110	8597160	ENSG00000236790	LINC00299	73359	Upstream
cg12435629	0.00155843	0.710024	0.0822628	0.0734727	0.00879013	1	75597990	75598040	ENSG00000224149	RP11-510C10.3	0	EXON
cg00239563	0.00157067	0.710024	0.0708347	0.0579744	0.0128603	4	81128028	81128078	ENSG00000152784	PRDM8	2545	Downstream
cg09908601	0.00157506	0.710024	0.0297425	0.0247405	0.00500203	19	12146574	12146624	ENSG00000219665	CTD-2006C1.2	0	EXON
cg02344929	0.00157731	0.710024	0.0397321	0.0392735	0.00045864	13	113260639	113260689	ENSG00000126216	TUBGCP3	18158	Upstream
cg08815506	0.00157758	0.710024	0.87291	0.892967	-0.0200567	4	176826906	176826956	ENSG00000150625	GPM6A	0	INTRON
cg04719819	0.00157857	0.710024	0.0590492	0.0540824	0.00496679	11	30037695	30037745	ENSG00000182255	KCNA4	0	INTRON
cg16233311	0.0015804	0.710024	0.0696032	0.0682256	0.00137764	2	175199210	175199260	ENSG00000217236	SP9	414	Upstream
cg23905618	0.0015834	0.710024	0.0123828	0.015859	-0.00347619	14	32546417	32546467	ENSG00000100852	ARHGAP5	0	5UTR
cg06217504	0.00158403	0.710024	0.866492	0.870253	-0.00376116	4	147056162	147056212	ENSG00000216055	AC097372.1	12726	Upstream
cg20786074	0.0015854	0.710024	0.0975956	0.0862826	0.011313	2	56150254	56150304	ENSG00000115380	EFEMP1	0	3UTR
cg16550952	0.00158768	0.710024	0.0716859	0.0652784	0.0064075	1	198127111	198127161	ENSG00000151414	NEK7	0	INTRON
cg22812733	0.00159223	0.710024	0.0552512	0.0530241	0.00222711	3	58571388	58571438	ENSG00000168309	FAM107A	0	INTRON
cg03380512	0.00159513	0.710024	0.945699	0.951115	-0.00541615	6	107960475	107960525	ENSG00000112320	SOBP	0	INTRON
cg18718102	0.00159974	0.710024	0.0586823	0.0621824	-0.00350013	9	136203288	136203338	ENSG00000148296	SURF6	53	Upstream
cg23436576	0.00160343	0.710024	0.0486078	0.0393622	0.00924558	8	11204131	11204181	ENSG00000255020	AF131216.5	0	EXON
cg03735916	0.00160866	0.710024	0.038235	0.0340462	0.00418872	2	200715284	200715334	ENSG00000226124	FTCDNL1	0	INTRON
cg17685622	0.00160905	0.710024	0.868252	0.877673	-0.00942074	2	242737343	242737393	ENSG00000154252	GAL3ST2	0	INTRON
cg17953701	0.0016123	0.710024	0.895463	0.907674	-0.0122109	5	55219223	55219273	ENSG00000164509	IL31RA	545	Downstream
cg00814614	0.00161579	0.710024	0.881445	0.871294	0.010151	12	81544240	81544290	ENSG00000111058	ACSS3	0	INTRON
cg18575730	0.00162341	0.710024	0.0345371	0.0293899	0.00514724	13	96744288	96744338	ENSG00000185352	HS6ST3	0	INTRON
cg08014430	0.00162687	0.710024	0.759063	0.817362	-0.0582985	3	117453584	117453634	ENSG00000239268	RP11-384F7.2	0	INTRON
cg12062220	0.00162901	0.710024	0.0278257	0.024261	0.00356476	15	53087231	53087281	ENSG00000169856	ONECUT1	3958	Upstream
cg10024909	0.00163495	0.710024	0.0670001	0.0628207	0.00417936	4	174452984	174453034	ENSG00000237125	HAND2-AS1	0	INTRON
cg25841625	0.00163639	0.710024	0.925375	0.935001	-0.00962609	4	77119587	77119637	ENSG00000138760	SCARB2	0	INTRON
cg20530223	0.00163833	0.710024	0.0691539	0.0659762	0.00317778	4	39047036	39047086	ENSG00000109790	KLHL5	0	INTRON
cg25145765	0.0016385	0.710024	0.0249192	0.0196498	0.00526934	4	46391343	46391393	ENSG00000151834	GABRA2	0	TSS
cg21683284	0.00163887	0.710024	0.0413535	0.0370109	0.00434259	1	65774808	65774858	ENSG00000116675	DNAJC6	0	INTRON
cg18674643	0.00163904	0.710024	0.0465318	0.0399404	0.00659136	4	154713699	154713749	ENSG00000145423	SFRP2	3427	Upstream
cg12458207	0.00164785	0.710024	0.0713382	0.0679968	0.00334136	3	85008942	85008992	ENSG00000175161	CADM2	0	INTRON
cg10081469	0.00165822	0.710024	0.0486852	0.0427421	0.00594305	14	61748335	61748385	ENSG00000182107	TMEM30B	0	3UTR
cg06781209	0.00165834	0.710024	0.0364093	0.0452052	-0.00879588	11	61594948	61594998	ENSG00000149485	FADS1	0	INTRON
cg04008821	0.0016585	0.710024	0.0719532	0.0648762	0.007077	1	45265260	45265310	ENSG00000173846	PLK3	587	Upstream
cg06127335	0.00165892	0.710024	0.985297	0.980692	0.00460461	2	242011246	242011296	ENSG00000162804	SNED1	0	CDS
cg13987078	0.00166737	0.710024	0.0232298	0.036069	-0.0128392	10	38691798	38691848	ENSG00000120555	SEPT7P9	0	TSS
cg18959309	0.00166923	0.710024	0.0903539	0.0850075	0.00534641	1	220864247	220864297	ENSG00000162817	C1orf115	0	INTRON
cg00775115	0.0016745	0.710024	0.0528065	0.0471311	0.00567546	X	47343197	47343247	ENSG00000196741	CXorf24	0	CDS
cg12615982	0.00168386	0.710024	0.0366944	0.0280245	0.00866988	3	169483121	169483171	ENSG00000270141	TERC	273	Upstream
cg24336531	0.00168421	0.710024	0.0675004	0.0633183	0.00418218	3	69134302	69134352	ENSG00000144746	ARL6IP5	0	CDS
cg22678398	0.00168863	0.710024	0.874756	0.886272	-0.0115163	3	152884213	152884263	ENSG00000181467	RAP2B	0	3UTR
cg02909257	0.00169243	0.710024	0.0742056	0.0698971	0.00430844	7	23513821	23513871	ENSG00000136231	IGF2BP3	3735	Upstream
cg14930065	0.00169569	0.710024	0.877428	0.891286	-0.0138586	8	37672606	37672656	ENSG00000020181	GPR124	0	INTRON
cg09840824	0.00170012	0.710024	0.848268	0.847883	0.000385285	12	57600378	57600428	ENSG00000123384	LRP1	0	CDS
cg21229954	0.00170119	0.710024	0.923879	0.939798	-0.0159197	17	5076808	5076858	ENSG00000129204	USP6	0	3UTR
cg10721001	0.00170457	0.710024	0.0537468	0.0466165	0.00713036	19	4066942	4066992	ENSG00000178951	ZBTB7A	0	TSS
cg15087376	0.00170611	0.710024	0.911564	0.919451	-0.00788682	3	149113538	149113588	ENSG00000240541	TM4SF1-AS1	9168	Downstream
cg06640241	0.00171391	0.710024	0.0747804	0.0807534	-0.00597294	16	89574552	89574602	ENSG00000197912	SPG7	0	INTRON
cg12845975	0.00171646	0.710024	0.0590357	0.0519908	0.00704481	3	62305225	62305275	ENSG00000241472	PTPRG-AS1	0	INTRON
cg24115264	0.00171664	0.710024	0.0552577	0.0496303	0.00562739	13	43148994	43149044	ENSG00000120659	TNFSF11	0	INTRON
cg16132339	0.00172044	0.710024	0.926191	0.935942	-0.00975114	22	24313636	24313686	ENSG00000099977	DDT	0	5UTR
cg11603096	0.00172389	0.710024	0.0277794	0.0245192	0.00326019	22	36925395	36925445	ENSG00000100353	EIF3D	0	3UTR
cg21098856	0.00172407	0.710024	0.0190137	0.0169541	0.0020596	20	1099112	1099162	ENSG00000125818	PSMF1	0	INTRON
cg19275653	0.00172476	0.710024	0.895147	0.903759	-0.00861242	2	175532289	175532339	ENSG00000115935	WIPF1	0	INTRON
cg24723559	0.00172575	0.710024	0.857136	0.868573	-0.0114372	10	134991930	134991980	ENSG00000171798	KNDC1	0	INTRON
cg06194982	0.00173612	0.710024	0.0668668	0.0595891	0.00727775	1	185703828	185703878	ENSG00000143341	HMCN1	0	5UTR
cg11744817	0.00174067	0.710024	0.923951	0.929967	-0.00601614	6	166876777	166876827	ENSG00000232082	RPS6KA2-IT1	0	EXON
cg27346982	0.00174127	0.710024	0.832981	0.856213	-0.0232325	17	74209032	74209082	ENSG00000141576	RNF157	0	INTRON
cg20965505	0.00175237	0.710024	0.0396871	0.0360073	0.00367981	12	96336892	96336942	ENSG00000139344	AMDHD1	129	Upstream
cg17911420	0.00175965	0.710024	0.922084	0.930793	-0.00870942	10	132977264	132977314	ENSG00000176769	TCERG1L	0	INTRON
cg17404376	0.0017631	0.710024	0.837763	0.856628	-0.0188659	5	2639404	2639454	ENSG00000259757	RP11-129I19.2	97322	Downstream
cg13702196	0.0017656	0.710024	0.0437004	0.0412162	0.00248416	10	125651539	125651589	ENSG00000121898	CPXM2	0	INTRON
cg10553515	0.00176582	0.710024	0.0632731	0.0539883	0.00928485	7	5013441	5013491	ENSG00000196204	RNF216P1	128	Upstream
cg27662284	0.00176664	0.710024	0.361694	0.410769	-0.0490753	22	20342519	20342569	ENSG00000188424	XXbac-B33L19.3	0	EXON
cg01522430	0.00176722	0.710024	0.0367026	0.033599	0.0031036	12	66219975	66220025	ENSG00000149948	HMGA2	0	INTRON
cg25276412	0.00177009	0.710024	0.0519233	0.0478526	0.00407073	4	176987404	176987454	ENSG00000150627	WDR17	0	INTRON
cg18469713	0.00177346	0.710024	0.915161	0.925095	-0.00993388	9	32954283	32954333	ENSG00000237437	ASS1P12	7063	Downstream
cg05402634	0.00177769	0.710024	0.989064	0.993867	-0.00480281	11	70644092	70644142	ENSG00000162105	SHANK2	0	INTRON
cg23181133	0.00178194	0.710024	0.93269	0.939742	-0.00705245	19	42300811	42300861	ENSG00000170956	CEACAM3	0	INTRON
cg14832954	0.00178422	0.710024	0.0546019	0.0482077	0.00639422	1	100731217	100731267	ENSG00000224616	RP11-305E17.6	0	INTRON
cg12891252	0.00178618	0.710024	0.0961451	0.0719854	0.0241596	10	43902451	43902501	ENSG00000169813	HNRNPF	0	INTRON
cg14779974	0.00178689	0.710024	0.0859876	0.0771656	0.00882206	17	77721210	77721260	ENSG00000182156	ENPP7	5189	Downstream
cg13854874	0.00179119	0.710024	0.0479911	0.0411383	0.00685277	21	37757476	37757526	ENSG00000159256	MORC3	0	INTRON
cg07421287	0.00179712	0.710024	0.0835258	0.0727338	0.010792	1	111218286	111218336	ENSG00000177272	KCNA3	631	Upstream
cg17310654	0.00180105	0.710024	0.88785	0.897751	-0.00990092	12	46319944	46319994	ENSG00000139218	SCAF11	0	CDS
cg26398848	0.00180316	0.710024	0.0790777	0.0724965	0.00658115	2	263510	263560	ENSG00000035115	SH3YL1	0	EXON
cg01482620	0.00180334	0.710024	0.0558337	0.0507153	0.0051184	19	48835970	48836020	ENSG00000161558	TMEM143	0	5UTR
cg03016906	0.00180495	0.710024	0.0735858	0.0652482	0.0083376	6	99275390	99275440	ENSG00000184486	POU3F2	7140	Upstream
cg07033722	0.0018142	0.710024	0.931741	0.939152	-0.00741136	1	40538983	40539033	ENSG00000131238	PPT1	0	5UTR
cg23110540	0.0018163	0.710024	0.114941	0.0965116	0.0184298	14	61191847	61191897	ENSG00000100625	SIX4	781	Upstream
cg15124878	0.00182592	0.710024	0.0609654	0.0701833	-0.00921793	2	128643033	128643083	ENSG00000144233	AMMECR1L	0	INTRON
cg07762764	0.00183247	0.710024	0.878432	0.886519	-0.00808698	3	24565991	24566041	ENSG00000265028	MIR4792	3065	Upstream
cg08961547	0.0018375	0.710024	0.0397084	0.0344889	0.00521951	10	95327605	95327655	ENSG00000186188	FFAR4	0	INTRON
cg05466767	0.00183986	0.710024	0.928593	0.940014	-0.0114213	16	71319251	71319301	ENSG00000180917	CMTR2	0	CDS
cg00671489	0.00184486	0.710024	0.0787015	0.0722979	0.00640362	20	44827944	44827994	ENSG00000149654	CDH22	0	INTRON
cg03215153	0.00185009	0.710024	0.0316501	0.0296807	0.00196936	9	133454319	133454369	ENSG00000107164	FUBP3	0	TSS
cg03989304	0.00185177	0.710024	0.0526208	0.0474339	0.00518687	X	117973564	117973614	ENSG00000203650	RP4-562J12.2	0	EXON
cg26640901	0.00185326	0.710024	0.814144	0.823415	-0.00927022	10	104536034	104536084	ENSG00000166272	WBP1L	0	5UTR
cg03805357	0.00185328	0.710024	0.844126	0.86967	-0.0255442	10	17259530	17259580	ENSG00000229124	VIM-AS1	0	INTRON
cg26472441	0.00185497	0.710024	0.0519727	0.0457458	0.00622694	20	37302663	37302713	ENSG00000124143	ARHGAP40	22985	Downstream
cg01349368	0.00185646	0.710024	0.0709582	0.0618592	0.009099	12	3000854	3000904	ENSG00000078246	TULP3	0	INTRON
cg24238205	0.00186825	0.710024	0.0484276	0.0478625	0.000565066	11	58912173	58912223	ENSG00000166801	FAM111A	0	5UTR
cg02362409	0.00186999	0.710024	0.939535	0.948243	-0.00870841	4	76823712	76823762	ENSG00000156194	PPEF2	0	TSS
cg20082196	0.00187046	0.710024	0.916777	0.931245	-0.0144681	19	49116823	49116873	ENSG00000105523	FAM83E	0	INTRON
cg20248204	0.00187182	0.710024	0.0596583	0.0528404	0.00681794	13	77461230	77461280	ENSG00000178695	KCTD12	690	Upstream
cg08529848	0.00187185	0.710024	0.0499502	0.0427622	0.00718801	11	59383640	59383690	ENSG00000110048	OSBP	23	Upstream
cg18728316	0.00187343	0.710024	0.905495	0.913961	-0.00846592	6	157241113	157241163	ENSG00000049618	ARID1B	0	INTRON
cg10548355	0.00187345	0.710024	0.8355	0.845859	-0.0103592	11	70129819	70129869	ENSG00000254604	AP000487.6	0	INTRON
cg10008710	0.00187607	0.710024	0.605644	0.662353	-0.056709	19	758351	758401	ENSG00000099812	MISP	0	CDS
cg04088697	0.0018819	0.710024	0.0456357	0.0410363	0.00459941	7	96627049	96627099	ENSG00000231764	DLX6-AS1	0	INTRON
ch.13.22912778R	0.00188423	0.710024	0.0369199	0.0318654	0.00505447	13	24014728	24014778	ENSG00000151835	SACS	6887	Upstream
cg19576556	0.00189048	0.710024	0.118756	0.105196	0.0135598	17	80024176	80024226	ENSG00000169718	DUS1L	413	Upstream
cg19042497	0.00189117	0.710024	0.865162	0.871005	-0.00584334	18	47723845	47723895	ENSG00000167306	MYO5B	2382	Upstream
cg26450541	0.00189145	0.710024	0.0575493	0.0532612	0.00428818	6	28235159	28235209	ENSG00000197062	RP5-874C20.3	0	INTRON
cg13939234	0.00189153	0.710024	0.0341744	0.0388118	-0.00463741	4	120375948	120375998	ENSG00000245958	RP11-33B1.1	0	TSS
cg15761531	0.00189353	0.710024	0.830018	0.851664	-0.0216465	3	52737577	52737627	ENSG00000016864	GLT8D1	0	3UTR
cg01518977	0.00191547	0.710024	0.0457074	0.0416785	0.00402897	19	41768455	41768505	ENSG00000105323	HNRNPUL1	0	5UTR
cg17283899	0.00191577	0.710024	0.015881	0.0207832	-0.00490219	5	10564368	10564418	ENSG00000164236	ANKRD33B	24	Upstream
cg27142924	0.00192738	0.710024	0.0503513	0.0451447	0.00520657	13	37005451	37005501	ENSG00000133101	CCNA1	466	Upstream
cg07663789	0.00192915	0.710024	0.0566557	0.0448254	0.0118302	5	32711428	32711478	ENSG00000113389	NPR3	0	INTRON
cg02478379	0.00193252	0.710024	0.0804585	0.0654417	0.0150168	5	170814074	170814124	ENSG00000181163	NPM1	0	TSS
cg27132471	0.00193493	0.710024	0.927013	0.934459	-0.00744577	15	92613231	92613281	ENSG00000176463	SLCO3A1	0	INTRON
cg02039815	0.00194088	0.710024	0.0530764	0.0490901	0.00398621	2	224904723	224904773	ENSG00000135919	SERPINE2	687	Upstream
cg24120669	0.00194096	0.710024	0.0496234	0.0382208	0.0114027	5	140529818	140529868	ENSG00000113211	PCDHB6	0	TSS
cg07040834	0.00194171	0.710024	0.0885287	0.0591258	0.029403	3	44063492	44063542	ENSG00000272121	RP4-555D20.4	22851	Upstream
cg11302401	0.00194757	0.710024	0.859965	0.866777	-0.0068111	6	6688846	6688896	ENSG00000226281	RP1-80N2.2	4081	Downstream
cg05491854	0.00195047	0.710024	0.0931594	0.0827752	0.0103842	6	24910561	24910611	ENSG00000111913	FAM65B	0	INTRON
cg25954354	0.00195126	0.710024	0.0562713	0.0501623	0.00610901	9	133971499	133971549	ENSG00000126878	AIF1L	314	Upstream
cg02002400	0.00195368	0.710024	0.177234	0.183336	-0.00610211	10	38691514	38691564	ENSG00000120555	SEPT7P9	0	TSS
cg27629124	0.00195649	0.710024	0.846474	0.823743	0.0227317	12	8995542	8995592	ENSG00000166535	A2ML1	0	INTRON
cg10653163	0.00195704	0.710024	0.0495445	0.0447154	0.00482906	12	109124010	109124060	ENSG00000110880	CORO1C	0	3UTR
cg07393322	0.00196316	0.710024	0.075942	0.0705572	0.0053848	22	43117269	43117319	ENSG00000128274	A4GALT	0	TSS
cg00681735	0.00196919	0.710024	0.067058	0.0589116	0.00814634	9	138594240	138594290	ENSG00000107147	KCNT1	0	INTRON
cg05996818	0.00197604	0.710024	0.0519567	0.0474223	0.00453443	15	50978194	50978244	ENSG00000092439	TRPM7	0	INTRON
cg22529448	0.00198111	0.710024	0.0649705	0.0708439	-0.00587346	19	9434736	9434786	ENSG00000188321	ZNF559	0	5UTR
cg25681902	0.00198433	0.710024	0.910616	0.919109	-0.00849334	8	104350540	104350590	ENSG00000164930	FZD6	5446	Downstream
cg01044662	0.00198695	0.710024	0.0641801	0.0548116	0.00936847	2	75938311	75938361	ENSG00000005436	GCFC2	196	Upstream
cg00031013	0.00198778	0.710024	0.0957449	0.0760388	0.0197061	17	7757884	7757934	ENSG00000132510	KDM6B	0	3UTR
cg27260858	0.00199358	0.710024	0.0468346	0.0420608	0.00477377	X	47049899	47049949	ENSG00000130985	UBA1	311	Upstream
cg08039585	0.00199415	0.710024	0.891162	0.898136	-0.00697415	1	1020001	1020051	ENSG00000131591	C1orf159	0	INTRON
cg16572876	0.00199451	0.710024	0.0765542	0.0604399	0.0161143	4	56024044	56024094	ENSG00000128052	KDR	32288	Upstream
cg25097904	0.00199834	0.710024	0.0879583	0.0761158	0.0118425	5	141736094	141736144	ENSG00000231185	AC005592.2	0	INTRON
cg19391731	0.00199848	0.710024	0.0760326	0.0602484	0.0157842	4	140201902	140201952	ENSG00000109390	NDUFC1	0	INTRON
cg22765025	0.00200332	0.710024	0.0664519	0.0424655	0.0239864	5	124144944	124144994	ENSG00000242814	RP11-436H11.1	18	Upstream
cg02198988	0.00200727	0.710024	0.837072	0.846716	-0.00964414	5	134661101	134661151	ENSG00000224186	C5orf66	0	INTRON
cg26260408	0.00200786	0.710024	0.0753243	0.0699753	0.00534899	4	53727978	53728028	ENSG00000128045	RASL11B	429	Upstream
cg06630098	0.0020096	0.710024	0.0109279	0.00809804	0.0028299	19	16683315	16683365	ENSG00000141979	CTD-3222D19.2	0	INTRON
cg09866983	0.00201583	0.710024	0.0423478	0.0374521	0.00489574	17	46799754	46799804	ENSG00000159182	PRAC1	0	3UTR
cg14573759	0.00201836	0.710024	0.0756672	0.0471369	0.0285304	18	73966706	73966756	ENSG00000265717	RP11-94B19.7	0	EXON
cg22320231	0.00202327	0.710024	0.0659127	0.0573883	0.00852435	17	28903387	28903437	ENSG00000231421	AC006050.2	0	EXON
cg00932688	0.00202493	0.710024	0.02657	0.0180883	0.00848165	16	46865450	46865500	ENSG00000155330	C16orf87	127	Upstream
cg09208942	0.00203331	0.710024	0.901257	0.919776	-0.0185185	14	52794598	52794648	ENSG00000125384	PTGER2	0	3UTR
cg03010889	0.00203388	0.710024	0.484164	0.508614	-0.0244496	11	114493711	114493761	ENSG00000137634	NXPE4	27227	Upstream
cg14891617	0.00203504	0.710024	0.861633	0.834542	0.0270909	7	158092646	158092696	ENSG00000155093	PTPRN2	0	INTRON
cg16599703	0.00204251	0.710024	0.155637	0.139548	0.0160889	1	37500309	37500359	ENSG00000163873	GRIK3	579	Upstream
cg19951006	0.00204348	0.710024	0.878088	0.886379	-0.00829086	12	56732614	56732664	ENSG00000110944	IL23A	0	TSS
cg20390242	0.00204548	0.710024	0.0826781	0.0723382	0.0103399	2	157291902	157291952	ENSG00000115159	GPD2	0	5UTR
cg18543991	0.00204991	0.710024	0.935593	0.943705	-0.0081121	3	145871343	145871393	ENSG00000152952	PLOD2	0	INTRON
cg02025270	0.00205659	0.710024	0.871163	0.879901	-0.00873724	19	16250605	16250655	ENSG00000269243	CTD-2231E14.8	0	TSS
cg25207127	0.00205948	0.710024	0.0809628	0.0755905	0.00537228	10	50821988	50822038	ENSG00000070748	CHAT	0	INTRON
cg13485874	0.00205987	0.710024	0.926904	0.944179	-0.0172741	17	16217382	16217432	ENSG00000108474	PIGL	0	INTRON
cg01656048	0.00206447	0.710024	0.0321977	0.0267238	0.00547394	2	63277895	63277945	ENSG00000115507	OTX1	0	TSS
cg15984712	0.00206959	0.710024	0.892819	0.905775	-0.0129561	4	8346217	8346267	ENSG00000251615	RP11-774O3.3	10550	Downstream
cg24425628	0.00207608	0.710024	0.943783	0.917137	0.026646	17	29625625	29625675	ENSG00000196712	NF1	0	INTRON
cg09252999	0.00207725	0.710024	0.0537953	0.0470786	0.00671673	11	31837380	31837430	ENSG00000007372	PAX6	0	INTRON
cg10800003	0.00208588	0.710024	0.0642156	0.0608989	0.00331671	3	169940109	169940159	ENSG00000163558	PRKCI	0	TSS
cg24354784	0.00208908	0.710024	0.899915	0.925547	-0.0256318	6	26059903	26059953	ENSG00000187837	HIST1H1C	3204	Upstream
cg24805759	0.00209068	0.710024	0.0562768	0.0444715	0.0118053	17	77997759	77997809	ENSG00000261978	CTD-2529O21.2	0	EXON
cg27147232	0.00209331	0.710024	0.928359	0.932908	-0.00454882	10	7212825	7212875	ENSG00000198879	SFMBT2	0	INTRON
cg03340754	0.00209534	0.710024	0.0726846	0.0655819	0.00710272	5	140501612	140501662	ENSG00000081818	PCDHB4	0	CDS
cg20992354	0.00209551	0.710024	0.929386	0.935087	-0.00570172	1	179564985	179565035	ENSG00000162782	TDRD5	0	INTRON
cg08745498	0.00210008	0.710024	0.0604273	0.0535505	0.00687687	12	113909963	113910013	ENSG00000089116	LHX5	0	EXON
cg05249988	0.00210359	0.710024	0.0980312	0.129443	-0.0314119	19	58951683	58951733	ENSG00000269473	CTD-2619J13.19	82	Upstream
cg01655607	0.00210545	0.710024	0.0259182	0.0175628	0.00835539	16	23464519	23464569	ENSG00000260136	CTD-2270L9.4	0	EXON
cg06437396	0.00211805	0.710024	0.0443237	0.0390577	0.00526596	6	108436964	108437014	ENSG00000081087	OSTM1	0	INTRON
cg10253640	0.00211904	0.710024	0.0799396	0.0562127	0.0237269	11	7535982	7536032	ENSG00000166387	PPFIBP2	0	INTRON
cg13406145	0.00212182	0.710024	0.0337169	0.0288133	0.00490365	15	89952003	89952053	ENSG00000255571	LINC00925	12532	Downstream
cg12163462	0.0021292	0.710024	0.908516	0.915334	-0.00681812	14	102418597	102418647	ENSG00000272444	RP11-1017G21.6	106	Upstream
cg07873178	0.00214157	0.710024	0.0161315	0.0191397	-0.00300813	11	65307567	65307617	ENSG00000168056	LTBP3	0	CDS
cg06423573	0.00214409	0.710024	0.083125	0.0911491	-0.00802415	7	99934085	99934135	ENSG00000242294	STAG3L5P	0	EXON
ch.7.135065R	0.00214997	0.710024	0.0203732	0.0145786	0.00579458	7	2696696	2696746	ENSG00000136295	TTYH3	0	INTRON
cg24980583	0.00215225	0.710024	0.042889	0.0397412	0.00314784	7	141438447	141438497	ENSG00000106028	SSBP1	0	5UTR
cg18578876	0.00216511	0.710024	0.865367	0.749586	0.115781	12	123200304	123200354	ENSG00000255398	HCAR3	0	CDS
cg05518471	0.0021685	0.710024	0.103971	0.0908834	0.0130871	10	2006691	2006741	ENSG00000234962	LINC00700	40926	Downstream
cg26633107	0.00217662	0.710024	0.0109376	0.00626317	0.00467439	2	14774085	14774135	ENSG00000162981	FAM84A	0	5UTR
cg16619899	0.00217708	0.710024	0.734736	0.691086	0.0436505	8	915859	915909	ENSG00000237647	ERICH1-AS1	0	INTRON
cg23586172	0.00217752	0.710024	0.929628	0.94324	-0.0136119	17	55484551	55484601	ENSG00000153944	MSI2	0	INTRON
cg26548187	0.00217913	0.710024	0.93735	0.94107	-0.00372054	19	3208839	3208889	ENSG00000125912	NCLN	0	3UTR
cg18712752	0.00218264	0.710024	0.895717	0.891717	0.00400072	7	158165904	158165954	ENSG00000155093	PTPRN2	0	INTRON
cg18158172	0.00218344	0.710024	0.88884	0.868959	0.0198817	5	177819484	177819534	ENSG00000050767	COL23A1	0	INTRON
cg14786726	0.00218661	0.710024	0.942612	0.961553	-0.0189409	5	82322066	82322116	ENSG00000249664	CTD-2227C6.2	13138	Upstream
cg05455409	0.00218852	0.710024	0.0481286	0.0398381	0.00829048	2	202896957	202897007	ENSG00000273209	RP11-107N15.1	486	Downstream
cg04585722	0.00218913	0.710024	0.0491226	0.0459018	0.00322087	11	85957125	85957175	ENSG00000074266	EED	0	INTRON
cg21498233	0.00219623	0.710024	0.0232543	0.0173332	0.00592105	17	7788235	7788285	ENSG00000170004	CHD3	0	CDS
cg13774095	0.00220648	0.710024	0.059519	0.0444101	0.015109	9	103189119	103189169	ENSG00000066697	MSANTD3	269	Upstream
cg22189386	0.00220796	0.710024	0.0644987	0.0567913	0.00770741	3	63263703	63263753	ENSG00000163630	SYNPR	0	INTRON
cg17179881	0.00220876	0.710024	0.0327965	0.0251233	0.00767327	22	43507616	43507666	ENSG00000100290	BIK	0	INTRON
cg00401456	0.00220881	0.710024	0.932565	0.926277	0.00628799	5	106809938	106809988	ENSG00000184349	EFNA5	0	INTRON
cg06530742	0.00221024	0.710024	0.0143906	0.0110816	0.00330893	19	41222998	41223048	ENSG00000086544	ITPKC	0	TSS
cg12178237	0.00221069	0.710024	0.0422672	0.0376951	0.00457204	13	36050473	36050523	ENSG00000180660	MAB21L1	0	3UTR
cg17560340	0.00221143	0.710024	0.0807853	0.0588283	0.021957	17	684489	684539	ENSG00000167699	GLOD4	0	INTRON
cg05740262	0.00221204	0.710024	0.928458	0.918732	0.00972638	16	81527359	81527409	ENSG00000153815	CMIP	0	INTRON
cg09383947	0.00221341	0.710024	0.0550829	0.0515223	0.00356059	19	52839935	52839985	ENSG00000167554	ZNF610	0	INTRON
cg09396895	0.00221654	0.710024	0.0537522	0.0507559	0.00299633	7	25021066	25021116	ENSG00000070882	OSBPL3	0	3UTR
cg22104371	0.00221892	0.710024	0.863155	0.880073	-0.016918	7	1787322	1787372	ENSG00000225968	ELFN1	0	3UTR
ch.19.57789982R	0.00222704	0.710024	0.0368805	0.031365	0.00551545	19	53098120	53098170	ENSG00000123870	ZNF137P	0	INTRON
cg00809863	0.00223316	0.710024	0.03304	0.0275455	0.00549452	1	15251832	15251882	ENSG00000189337	KAZN	0	INTRON
cg12466324	0.00223629	0.710024	0.894939	0.90409	-0.00915155	6	154406663	154406713	ENSG00000112038	OPRM1	0	INTRON
cg22442910	0.00223675	0.710024	0.0316132	0.0271384	0.00447478	20	2821080	2821130	ENSG00000132635	PCED1A	0	3UTR
cg22791932	0.00223705	0.710024	0.899325	0.903108	-0.00378285	16	88537373	88537423	ENSG00000179588	ZFPM1	0	INTRON
cg02366345	0.00223732	0.710024	0.0784567	0.074914	0.00354272	4	152330871	152330921	ENSG00000164142	FAM160A1	0	INTRON
cg20272619	0.00224597	0.710024	0.0476003	0.0444203	0.00317999	1	57890268	57890318	ENSG00000173406	DAB1	0	INTRON
cg16759813	0.002246	0.710024	0.819645	0.851569	-0.0319239	2	104988351	104988401	ENSG00000233955	AHCYP3	23059	Downstream
cg19230025	0.00224658	0.710024	0.837455	0.847065	-0.00961	19	35488447	35488497	ENSG00000089351	GRAMD1A	0	INTRON
cg23474049	0.0022499	0.710024	0.0308834	0.0269809	0.00390254	17	11142684	11142734	ENSG00000188803	SHISA6	1846	Upstream
cg12243453	0.0022589	0.710024	0.877005	0.892315	-0.0153104	11	113775399	113775449	ENSG00000149305	HTR3B	0	TSS
cg25509697	0.00227025	0.710024	0.067662	0.0620599	0.00560212	3	138666683	138666733	ENSG00000206262	C3orf72	0	EXON
cg17445097	0.00227308	0.710024	0.939651	0.945839	-0.00618763	17	27263549	27263599	ENSG00000265845	RP11-20B24.5	0	INTRON
cg06143244	0.00227359	0.710024	0.467824	0.508309	-0.0404846	16	22435153	22435203	ENSG00000140743	CDR2	0	INTRON
cg22232978	0.00227366	0.710024	0.891752	0.898211	-0.00645943	2	89161376	89161426	ENSG00000211597	IGKJ1	0	CDS
cg00036258	0.00227416	0.710024	0.905903	0.898718	0.00718552	16	4029217	4029267	ENSG00000162104	ADCY9	0	CDS
cg02603128	0.00227725	0.710024	0.12968	0.107433	0.0222471	9	86152877	86152927	ENSG00000172159	FRMD3	0	INTRON
cg07921008	0.00228152	0.710024	0.916716	0.92987	-0.0131541	2	10924127	10924177	ENSG00000143870	PDIA6	0	5UTR
cg15605409	0.00228452	0.710024	0.019017	0.0160397	0.00297721	5	43121898	43121948	ENSG00000172262	ZNF131	0	5UTR
cg25387410	0.00229157	0.710024	0.839306	0.82431	0.0149958	19	5844108	5844158	ENSG00000171124	FUT3	0	CDS
cg08908135	0.00229409	0.710024	0.930278	0.931457	-0.00117932	13	113405328	113405378	ENSG00000068650	ATP11A	0	INTRON
cg17432857	0.00230009	0.710024	0.0645011	0.0524301	0.012071	7	27184389	27184439	ENSG00000105997	HOXA3	0	INTRON
cg16619991	0.00230158	0.710024	0.0474552	0.0373247	0.0101305	5	52096810	52096860	ENSG00000152684	PELO	0	CDS
cg17604223	0.00230392	0.710024	0.0653096	0.0581336	0.00717594	4	109093157	109093207	ENSG00000232021	LEF1-AS1	0	INTRON
cg17936145	0.00230667	0.710024	0.934256	0.945011	-0.0107555	10	91067373	91067423	ENSG00000119922	IFIT2	0	3UTR
cg13672136	0.00231015	0.710024	0.881568	0.89435	-0.0127828	3	46477680	46477730	ENSG00000012223	LTF	0	5UTR
cg02676479	0.00232057	0.710024	0.0607263	0.0519199	0.0088064	8	145026612	145026662	ENSG00000178209	PLEC	0	INTRON
cg25729068	0.00232148	0.710024	0.0374643	0.0350802	0.00238406	14	92303234	92303284	ENSG00000165929	TC2N	0	INTRON
cg18755829	0.00232849	0.710024	0.134288	0.135203	-0.000915105	1	38512181	38512231	ENSG00000185668	POU3F1	0	CDS
cg25152058	0.00233858	0.710024	0.89119	0.891327	-0.000136661	8	134222273	134222323	ENSG00000104415	WISP1	0	INTRON
cg01957330	0.00233935	0.710024	0.0378211	0.0334235	0.00439756	7	26904469	26904519	ENSG00000005020	SKAP2	0	EXON
cg04778236	0.00234238	0.710024	0.993706	0.996139	-0.00243302	1	9400690	9400740	ENSG00000171621	SPSB1	0	INTRON
cg03987890	0.00234286	0.710024	0.0589954	0.0517056	0.00728979	16	69420049	69420099	ENSG00000132604	TERF2	0	INTRON
cg17733616	0.00234391	0.710024	0.0094121	0.00625582	0.00315628	17	73083838	73083888	ENSG00000170190	SLC16A5	0	5UTR
cg08732428	0.00235447	0.710024	0.875454	0.884793	-0.00933831	1	55243018	55243068	ENSG00000006555	TTC22	2317	Downstream
cg12493218	0.00236033	0.710024	0.092167	0.0855027	0.00666427	11	101453309	101453359	ENSG00000137672	TRPC6	0	INTRON
cg09476523	0.00236233	0.710024	0.0621448	0.0600185	0.00212633	8	22856586	22856636	ENSG00000008853	RHOBTB2	0	EXON
cg00244267	0.00237328	0.710024	0.0968685	0.0786278	0.0182407	19	4558564	4558614	ENSG00000167680	SEMA6B	0	INTRON
cg26653293	0.00237555	0.710024	0.00840955	0.00705808	0.00135147	17	1619493	1619543	ENSG00000186594	MIR22HG	0	TSS
cg07266404	0.00238054	0.710024	0.0521188	0.0478221	0.00429664	12	54447535	54447585	ENSG00000198353	HOXC4	0	INTRON
cg27333952	0.00238233	0.710024	0.886766	0.895029	-0.00826273	16	1509205	1509255	ENSG00000103249	CLCN7	0	EXON
cg08375658	0.00238242	0.710024	0.896541	0.902397	-0.00585692	19	51538652	51538702	ENSG00000186474	KLK12	166	Upstream
cg01820539	0.00238672	0.710024	0.0338094	0.0297579	0.00405153	2	229045121	229045171	ENSG00000153820	SPHKAP	0	INTRON
cg12903924	0.00239733	0.710024	0.0473323	0.037815	0.00951733	2	242448060	242448110	ENSG00000115694	STK25	0	TSS
cg03558399	0.00239873	0.710024	0.0229082	0.0295107	-0.00660252	3	67022554	67022604	ENSG00000163376	KBTBD8	26123	Upstream
cg13728834	0.00239877	0.710024	0.079949	0.0736316	0.00631736	9	35846275	35846325	ENSG00000137103	TMEM8B	0	CDS
cg07165105	0.00240492	0.710024	0.756982	0.806445	-0.0494626	3	99940209	99940259	ENSG00000238377	SNORD61	106	Downstream
cg06264303	0.00240984	0.710024	0.108861	0.131475	-0.0226135	10	38299242	38299292	ENSG00000189180	ZNF33A	286	Upstream
cg12650685	0.00241095	0.710024	0.89382	0.889389	0.0044311	6	3284108	3284158	ENSG00000137266	SLC22A23	0	5UTR
cg09809806	0.00241512	0.710024	0.0552347	0.0516694	0.00356531	1	63832961	63833011	ENSG00000088035	ALG6	250	Upstream
cg12086464	0.00241766	0.710024	0.916404	0.927874	-0.0114707	4	2814015	2814065	ENSG00000087266	SH3BP2	0	TSS
cg00407484	0.00241821	0.710024	0.889296	0.900977	-0.0116809	19	45566079	45566129	ENSG00000104859	CLASRP	0	INTRON
cg07616394	0.00241842	0.710024	0.0355687	0.030229	0.00533973	10	94452553	94452603	ENSG00000152804	HHEX	0	INTRON
cg16859931	0.00242	0.710024	0.895641	0.905893	-0.0102516	7	99691763	99691813	ENSG00000166508	MCM7	0	5UTR
cg12730771	0.00242411	0.710024	0.0329196	0.0282405	0.00467911	10	8095947	8095997	ENSG00000107485	GATA3	0	INTRON
cg10538202	0.00242433	0.710024	0.0572507	0.0445379	0.0127129	7	154863337	154863387	ENSG00000157219	HTR5A	0	CDS
cg04622772	0.00242686	0.710024	0.0203993	0.0164299	0.00396943	6	2764982	2765032	ENSG00000124535	WRNIP1	616	Upstream
cg14100946	0.00242986	0.710024	0.0712079	0.0618102	0.0093977	7	92237895	92237945	ENSG00000105810	CDK6	0	5UTR
cg05047223	0.00243322	0.710024	0.0350507	0.0309187	0.00413206	14	24584475	24584525	ENSG00000100897	DCAF11	0	TSS
cg06988349	0.00243362	0.710024	0.105174	0.0949569	0.0102176	10	69991858	69991908	ENSG00000179774	ATOH7	0	TSS
cg22522985	0.00243971	0.710024	0.756264	0.770713	-0.0144492	1	52485970	52486020	ENSG00000117862	TXNDC12	0	5UTR
cg24530246	0.00244089	0.710024	0.877157	0.883062	-0.00590523	3	53118166	53118216	ENSG00000272305	RP11-894J14.5	0	INTRON
cg12546480	0.00244225	0.710024	0.39174	0.454843	-0.0631028	19	757896	757946	ENSG00000099812	MISP	0	CDS
cg12908763	0.00245411	0.710024	0.0664482	0.0610697	0.00537843	1	201508916	201508966	ENSG00000224536	RP11-134G8.7	6180	Downstream
cg12712076	0.00245488	0.710024	0.0479576	0.0395069	0.00845077	11	62414260	62414310	ENSG00000185085	INTS5	10	Downstream
cg09672383	0.0024558	0.710024	0.0621194	0.0552644	0.00685495	2	25390491	25390541	ENSG00000115138	POMC	0	INTRON
cg26873329	0.0024582	0.710024	0.828428	0.84288	-0.014452	5	32522932	32522982	ENSG00000249142	CTD-2290P7.1	0	EXON
cg12586109	0.00245999	0.710024	0.94833	0.949755	-0.00142541	17	80790320	80790370	ENSG00000141579	ZNF750	0	3UTR
cg02361612	0.00246016	0.710024	0.0816205	0.073561	0.00805953	7	130353087	130353137	ENSG00000158623	COPG2	0	INTRON
cg25598890	0.00246132	0.710024	0.892545	0.911203	-0.0186581	12	117501446	117501496	ENSG00000088992	TESC	0	INTRON
cg11377047	0.00246319	0.710024	0.87837	0.89565	-0.0172803	1	26880960	26881010	ENSG00000117676	RPS6KA1	0	INTRON
cg05670004	0.00246691	0.710024	0.0823652	0.10714	-0.0247747	10	135259516	135259566	ENSG00000203772	SPRN	0	INTRON
cg02354125	0.00246699	0.710024	0.0430878	0.0371291	0.0059586	3	156544537	156544587	ENSG00000197980	LEKR1	0	5UTR
cg06933697	0.00246771	0.710024	0.904078	0.923273	-0.0191957	16	15238055	15238105	ENSG00000250251	PKD1P6	0	INTRON
cg00985115	0.00246942	0.710024	0.0657605	0.0563044	0.0094561	12	48592817	48592867	ENSG00000269514	DKFZP779L1853	0	3UTR
cg24822503	0.0024748	0.710024	0.0373906	0.0336084	0.00378218	13	31248548	31248598	ENSG00000132952	USPL1	14862	Downstream
cg22176895	0.00247899	0.710024	0.06214	0.0569816	0.00515841	1	214161990	214162040	ENSG00000117707	PROX1	0	5UTR
cg22877230	0.00248046	0.710024	0.919541	0.913189	0.00635214	2	240115629	240115679	ENSG00000068024	HDAC4	0	INTRON
cg26124860	0.00248232	0.710024	0.924353	0.93409	-0.00973705	3	42918680	42918730	ENSG00000273328	RP11-141M3.5	0	INTRON
cg25368647	0.00248305	0.710024	0.884663	0.895522	-0.0108592	5	176736590	176736640	ENSG00000213347	MXD3	0	INTRON
cg12491169	0.00248497	0.710024	0.919676	0.935809	-0.0161325	11	40137954	40138004	ENSG00000148948	LRRC4C	0	INTRON
cg01043524	0.00250109	0.710024	0.0629607	0.0547115	0.00824923	7	99678667	99678717	ENSG00000166526	ZNF3	0	INTRON
cg04162566	0.00250247	0.710024	0.03803	0.0297856	0.00824444	1	198125586	198125636	ENSG00000151414	NEK7	457	Upstream
cg21987077	0.00250863	0.710024	0.0848496	0.0528955	0.0319541	6	657203	657253	ENSG00000112685	EXOC2	0	3UTR
cg24604749	0.00252431	0.710024	0.112091	0.0988902	0.0132012	1	221053840	221053890	ENSG00000136630	HLX	0	INTRON
cg07410633	0.00252563	0.710024	0.930127	0.937368	-0.00724132	11	120397625	120397675	ENSG00000149403	GRIK4	0	INTRON
cg07524873	0.00253498	0.710024	0.927434	0.932516	-0.00508192	11	72305297	72305347	ENSG00000186642	PDE2A	0	INTRON
cg02558625	0.00253558	0.710024	0.106665	0.0898423	0.0168228	13	110951417	110951467	ENSG00000187498	COL4A1	0	INTRON
cg01775970	0.00254283	0.710024	0.927051	0.937453	-0.0104025	21	44486297	44486347	ENSG00000160200	CBS	0	INTRON
ch.2.37472519R	0.00254482	0.710024	0.0452729	0.0432966	0.00197624	2	37618965	37619015	ENSG00000115828	QPCT	18500	Downstream
cg13806135	0.0025503	0.710024	0.0352566	0.0309923	0.00426436	13	58204996	58205046	ENSG00000118946	PCDH17	898	Upstream
cg05400869	0.00255186	0.710024	0.853195	0.869075	-0.0158804	1	153413931	153413981	ENSG00000197364	S100A7L2	1506	Upstream
cg21608691	0.00256334	0.710024	0.126733	0.160577	-0.0338436	7	158111262	158111312	ENSG00000155093	PTPRN2	0	INTRON
cg05487207	0.00256949	0.710024	0.0280169	0.0225641	0.00545273	8	22224125	22224175	ENSG00000104635	SLC39A14	587	Upstream
cg15046877	0.00257385	0.710024	0.0856319	0.0778912	0.0077407	11	132933764	132933814	ENSG00000183715	OPCML	0	INTRON
cg19206078	0.00257594	0.710024	0.422202	0.510492	-0.0882902	19	524607	524657	ENSG00000141933	TPGS1	4953	Downstream
cg13700051	0.00257744	0.710024	0.0707195	0.0523903	0.0183292	5	40756511	40756561	ENSG00000113638	TTC33	434	Upstream
cg15240568	0.00257799	0.710024	0.0391345	0.0339432	0.00519122	11	14996407	14996457	ENSG00000175868	CALCB	0	INTRON
cg08691687	0.00258022	0.710024	0.0778664	0.0688693	0.00899708	X	24389702	24389752	ENSG00000223731	SUPT20HL1	6161	Downstream
cg09148270	0.00258619	0.710024	0.0482328	0.0384374	0.00979541	11	111384222	111384272	ENSG00000207562	MIR34C	0	EXON
cg06369719	0.00258797	0.710024	0.475974	0.520763	-0.0447889	22	47608681	47608731	ENSG00000054611	TBC1D22A	37345	Downstream
cg01734045	0.00259981	0.710024	0.930659	0.935877	-0.00521784	4	109967534	109967584	ENSG00000188517	COL25A1	0	INTRON
cg27646908	0.0026013	0.710024	0.0397754	0.0351074	0.00466799	12	72332559	72332609	ENSG00000139287	TPH2	17	Upstream
cg02792278	0.00260242	0.710024	0.901446	0.909667	-0.00822053	3	194319595	194319645	ENSG00000145014	TMEM44	0	INTRON
cg03277051	0.00260548	0.710024	0.0583482	0.0551643	0.00318392	3	99356617	99356667	ENSG00000144810	COL8A1	652	Upstream
cg23586272	0.00261186	0.710024	0.0560721	0.0480156	0.00805658	6	112409051	112409101	ENSG00000203778	FAM229B	0	INTRON
cg18136311	0.00261609	0.710024	0.0526024	0.0480077	0.00459477	1	160232564	160232614	ENSG00000228606	RP11-574F21.2	0	EXON
cg11148677	0.00263371	0.710024	0.891147	0.91022	-0.0190727	3	123876666	123876716	ENSG00000160145	KALRN	0	INTRON
cg18361940	0.00263476	0.710024	0.224765	0.255064	-0.0302991	10	26931793	26931843	ENSG00000231976	LINC00202-2	255	Upstream
cg03663556	0.00263642	0.710024	0.862237	0.895897	-0.0336596	7	50900507	50900557	ENSG00000236046	AC004920.3	6503	Downstream
cg04961553	0.002643	0.710024	0.0519992	0.046598	0.00540126	4	48908420	48908470	ENSG00000145247	OCIAD2	0	INTRON
cg13748794	0.00264456	0.710024	0.927393	0.936355	-0.00896175	6	151413897	151413947	ENSG00000223598	RP1-292B18.4	0	INTRON
cg16615741	0.0026465	0.710024	0.535481	0.527497	0.00798448	8	128428473	128428523	ENSG00000212993	POU5F1B	0	CDS
cg23499126	0.00264698	0.710024	0.0705428	0.0675733	0.0029695	19	33168004	33168054	ENSG00000186326	RGS9BP	0	3UTR
cg18253799	0.00265046	0.710024	0.988436	0.990556	-0.0021202	17	78069190	78069240	ENSG00000141519	CCDC40	0	CDS
cg14294721	0.00265739	0.710024	0.93253	0.936887	-0.0043575	8	131138199	131138249	ENSG00000153317	ASAP1	0	5UTR
cg04884118	0.00265819	0.710024	0.74684	0.711252	0.0355881	12	8994599	8994649	ENSG00000166535	A2ML1	0	INTRON
cg12048552	0.00266674	0.710024	0.0595656	0.0522189	0.00734675	3	141457336	141457386	ENSG00000114125	RNF7	0	CDS
cg03291835	0.00266946	0.710024	0.929297	0.939748	-0.0104513	13	110802696	110802746	ENSG00000187498	COL4A1	0	5UTR
cg09671955	0.00267027	0.710024	0.0577728	0.0503775	0.00739527	1	169429971	169430021	ENSG00000117477	CCDC181	64	Upstream
cg16542125	0.00267684	0.710024	0.767302	0.819378	-0.0520755	15	78893953	78894003	ENSG00000080644	CHRNA3	0	CDS
cg00639218	0.00267787	0.710024	0.892521	0.860611	0.0319106	Y	14096486	14096536	ENSG00000235649	MXRA5P1	0	INTRON
cg05469734	0.00267874	0.710024	0.668199	0.672887	-0.00468761	17	30347802	30347852	ENSG00000185158	LRRC37B	0	5UTR
cg08998950	0.00268216	0.710024	0.926863	0.919902	0.00696072	3	4856150	4856200	ENSG00000150995	ITPR1	0	CDS
cg02958527	0.00268239	0.710024	0.0156954	0.0219065	-0.00621113	7	56184053	56184103	ENSG00000185290	NUPR1L	0	TSS
cg04496485	0.00268251	0.710024	0.0930175	0.10507	-0.0120528	1	714564	714614	ENSG00000237491	RP11-206L10.9	0	INTRON
cg25262866	0.00268271	0.710024	0.0615577	0.0563959	0.00516178	7	16686262	16686312	ENSG00000136261	BZW2	0	INTRON
cg04721144	0.00268435	0.710024	0.0656584	0.059013	0.00664545	11	9335495	9335545	ENSG00000166471	TMEM41B	0	INTRON
cg10112672	0.00268747	0.710024	0.0329395	0.0325105	0.000428984	14	59104347	59104397	ENSG00000165617	DACT1	0	INTRON
cg20826277	0.00269904	0.710024	0.0638732	0.0524501	0.0114231	7	130130477	130130527	ENSG00000106484	MEST	0	INTRON
cg13855674	0.00269913	0.710024	0.059573	0.0565257	0.00304722	2	32852984	32853034	ENSG00000018699	TTC27	65	Upstream
cg12656272	0.00270386	0.710024	0.89663	0.905709	-0.00907945	3	100328137	100328187	ENSG00000144820	GPR128	246	Upstream
cg19108966	0.00270579	0.710024	0.0769066	0.0630582	0.0138484	3	47555865	47555915	ENSG00000163832	ELP6	614	Upstream
cg06396649	0.00270632	0.710024	0.0824194	0.0743349	0.0080845	19	46148785	46148835	ENSG00000125746	EML2	0	3UTR
cg20660627	0.00270747	0.710024	0.0593435	0.0544197	0.00492375	3	16555411	16555461	ENSG00000131378	RFTN1	0	3UTR
cg06683080	0.00270777	0.710024	0.812952	0.821667	-0.00871452	15	40646500	40646550	ENSG00000233041	PHGR1	0	CDS
cg25914663	0.00271644	0.710024	0.0253126	0.0209809	0.00433164	10	74033473	74033523	ENSG00000168209	DDIT4	155	Upstream
cg09465834	0.00271947	0.710024	0.0875216	0.0793533	0.00816825	3	118753044	118753094	ENSG00000144847	IGSF11	0	INTRON
cg02965092	0.00272477	0.710024	0.915761	0.921788	-0.00602773	12	72347051	72347101	ENSG00000139287	TPH2	0	INTRON
cg18913332	0.00272539	0.710024	0.0433544	0.040152	0.00320239	2	113914633	113914683	ENSG00000125637	PSD4	219	Upstream
cg01222988	0.00272543	0.710024	0.0307829	0.0244025	0.00638047	10	99161013	99161063	ENSG00000052749	RRP12	0	TSS
cg13943560	0.00273211	0.710024	0.0181761	0.012979	0.00519714	X	40004480	40004530	ENSG00000183337	BCOR	0	INTRON
cg22466043	0.00273328	0.710024	0.0158229	0.0227122	-0.00688934	10	38692096	38692146	ENSG00000120555	SEPT7P9	252	Upstream
cg21421501	0.00273529	0.710024	0.03535	0.0301289	0.00522116	11	61734204	61734254	ENSG00000167996	FTH1	0	INTRON
cg09558850	0.00273825	0.710024	0.0705456	0.0516596	0.018886	7	93520444	93520494	ENSG00000127928	GNGT1	0	INTRON
cg00555420	0.00274864	0.710024	0.900917	0.908715	-0.00779868	4	16214867	16214917	ENSG00000169762	TAPT1	0	INTRON
cg01759256	0.00275162	0.710024	0.566451	0.599575	-0.0331244	2	1571372	1571422	ENSG00000228613	AC144450.1	0	INTRON
cg18438319	0.00275318	0.710024	0.852915	0.863244	-0.0103295	7	155333383	155333433	ENSG00000146910	CNPY1	6826	Upstream
cg06602333	0.00276327	0.710024	0.0731087	0.0686076	0.00450109	19	30215052	30215102	ENSG00000131943	C19orf12	8688	Upstream
cg15247245	0.00276905	0.710024	0.826167	0.825962	0.000204517	3	96168789	96168839	ENSG00000216136	AC108697.1	16535	Upstream
cg26133196	0.00277163	0.710024	0.902892	0.920049	-0.0171568	11	64727554	64727604	ENSG00000168070	C11orf85	0	3UTR
cg21596317	0.00277898	0.710024	0.0555391	0.0491543	0.00638474	5	102201544	102201594	ENSG00000145730	PAM	0	5UTR
cg06628693	0.00278612	0.710024	0.0608096	0.05472	0.00608958	1	84543107	84543157	ENSG00000271576	RP11-486G15.2	0	EXON
cg07479050	0.00279568	0.710024	0.613972	0.629284	-0.0153118	6	144522132	144522182	ENSG00000217027	TPT1P4	30	Upstream
cg13332729	0.00279668	0.710024	0.0874246	0.0699748	0.0174498	17	61926987	61927037	ENSG00000240280	TCAM1P	0	INTRON
cg04006554	0.00279684	0.710024	0.00874459	0.00563845	0.00310614	6	46138529	46138579	ENSG00000112796	ENPP5	0	3UTR
cg06834274	0.00280159	0.710024	0.100587	0.0925339	0.00805282	10	27444199	27444249	ENSG00000120539	MASTL	0	5UTR
cg00974315	0.0028085	0.710024	0.872977	0.880661	-0.00768431	7	76021174	76021224	ENSG00000146700	SRCRB4D	0	INTRON
cg00160981	0.00281295	0.710024	0.847443	0.864256	-0.0168137	1	161691910	161691960	ENSG00000162746	FCRLB	0	INTRON
cg06497795	0.00281467	0.710024	0.0394154	0.0360007	0.00341469	12	56511865	56511915	ENSG00000135482	ZC3H10	28	Upstream
cg27304754	0.00281549	0.710024	0.0443326	0.0416083	0.0027243	16	71392039	71392089	ENSG00000172137	CALB2	527	Upstream
cg06665333	0.00281864	0.710024	0.975689	0.978696	-0.00300669	16	87873836	87873886	ENSG00000103257	SLC7A5	0	INTRON
cg18814052	0.00282396	0.710024	0.940923	0.947143	-0.00622	5	122736046	122736096	ENSG00000168944	CEP120	0	INTRON
cg14336501	0.00282573	0.710024	0.58535	0.5236	0.0617505	17	35424058	35424108	ENSG00000108270	AATF	9887	Downstream
cg03297092	0.00283585	0.710024	0.850004	0.862946	-0.0129421	17	77403633	77403683	ENSG00000167281	RBFOX3	0	INTRON
cg12458913	0.00283847	0.710024	0.0630172	0.0542181	0.00879905	13	53173849	53173899	ENSG00000198384	TPTE2P3	12627	Downstream
cg03119043	0.00283901	0.710024	0.0771421	0.0707682	0.00637395	1	47915504	47915554	ENSG00000186564	FOXD2	9141	Downstream
cg03530364	0.00284369	0.710024	0.0703622	0.0640663	0.00629596	3	68056657	68056707	ENSG00000183662	FAM19A1	0	INTRON
cg00936935	0.00284776	0.710024	0.912945	0.921448	-0.00850238	10	52271898	52271948	ENSG00000198964	SGMS1	0	INTRON
cg26585352	0.00286353	0.710024	0.114445	0.101621	0.0128246	2	58029564	58029614	ENSG00000271615	CTD-2026C7.1	36377	Downstream
cg09884076	0.00286566	0.710024	0.0404054	0.0354039	0.00500145	5	72595433	72595483	ENSG00000249743	RP11-60A8.1	4672	Downstream
cg03480068	0.00287067	0.710024	0.149186	0.174248	-0.0250619	10	1749546	1749596	ENSG00000185736	ADARB2	0	INTRON
cg13578043	0.002871	0.710024	0.933587	0.939939	-0.0063516	13	44242448	44242498	ENSG00000120658	ENOX1	0	INTRON
cg02921003	0.00287203	0.710024	0.0349366	0.0331697	0.00176687	12	75728232	75728282	ENSG00000180881	CAPS2	0	INTRON
cg13242092	0.00287861	0.710024	0.884661	0.892249	-0.00758806	21	46271372	46271422	ENSG00000183255	PTTG1IP	0	5UTR
cg26651233	0.00288136	0.710024	0.0911625	0.0874752	0.00368729	14	85996100	85996150	ENSG00000205562	RP11-497E19.1	0	EXON
cg23001930	0.00288161	0.710024	0.937227	0.941307	-0.00407957	7	2094428	2094478	ENSG00000002822	MAD1L1	0	INTRON
cg24988255	0.00288193	0.710024	0.0764598	0.0713921	0.00506772	7	27225395	27225445	ENSG00000240990	HOXA11-AS	0	EXON
cg04035392	0.00288409	0.710024	0.0707305	0.0611814	0.00954911	3	47866154	47866204	ENSG00000132153	DHX30	0	INTRON
cg00560284	0.00289712	0.710024	0.057244	0.0491879	0.00805616	12	49783173	49783223	ENSG00000123352	SPATS2	0	INTRON
cg11383347	0.00289883	0.710024	0.031423	0.0267411	0.00468185	12	77271927	77271977	ENSG00000257910	RP11-461F16.3	0	TSS
cg21392700	0.00290442	0.710024	0.0722687	0.0666981	0.00557069	13	36049334	36049384	ENSG00000180660	MAB21L1	0	CDS
cg11270815	0.00290549	0.710024	0.0725157	0.0810676	-0.00855186	19	9546322	9546372	ENSG00000174652	ZNF266	68	Upstream
cg00979695	0.00291192	0.710024	0.928707	0.943201	-0.0144944	7	138363321	138363371	ENSG00000157703	SVOPL	0	INTRON
cg19982089	0.00291241	0.710024	0.0519177	0.0460995	0.00581817	15	29562174	29562224	ENSG00000104059	FAM189A1	0	INTRON
cg16472210	0.0029134	0.710024	0.0134104	0.0156616	-0.00225121	3	81810572	81810622	ENSG00000114480	GBE1	0	CDS
cg18762013	0.00291811	0.710024	0.269487	0.329353	-0.0598665	10	38299241	38299291	ENSG00000189180	ZNF33A	287	Upstream
cg11499141	0.00292251	0.710024	0.0362184	0.0308789	0.00533954	8	141474121	141474171	ENSG00000167632	TRAPPC9	5443	Upstream
cg00610692	0.0029257	0.710024	0.0846232	0.0731199	0.0115033	2	74668071	74668121	ENSG00000114993	RTKN	0	INTRON
cg18262801	0.0029275	0.710024	0.0748713	0.0582896	0.0165817	16	67270811	67270861	ENSG00000135723	FHOD1	0	INTRON
cg10172760	0.00293123	0.710024	0.0567203	0.053084	0.00363628	Y	22736784	22736834	ENSG00000198692	EIF1AY	777	Upstream
cg07121900	0.00293256	0.710024	0.0778369	0.0726777	0.00515923	13	50706911	50706961	ENSG00000176124	DLEU1	0	INTRON
cg19874323	0.00293503	0.710024	0.0187968	0.0133352	0.00546158	10	18948223	18948273	ENSG00000152487	ARL5B-AS1	9	Upstream
cg09262269	0.00293656	0.710024	0.0793226	0.0681569	0.0111657	5	121412380	121412430	ENSG00000113083	LOX	0	INTRON
cg15826479	0.00293722	0.710024	0.844743	0.824958	0.0197849	17	78806444	78806494	ENSG00000141564	RPTOR	0	INTRON
cg14202477	0.00294233	0.710024	0.0603643	0.0529453	0.00741901	8	102504858	102504908	ENSG00000083307	GRHL2	0	5UTR
cg15529290	0.00294532	0.710024	0.033483	0.0308473	0.00263574	4	75480863	75480913	ENSG00000205595	AREGB	0	CDS
cg20595205	0.0029465	0.710024	0.058646	0.0600287	-0.00138267	7	102715144	102715194	ENSG00000161040	FBXL13	0	TSS
cg08692295	0.00295035	0.710024	0.847515	0.835282	0.0122322	19	45574209	45574259	ENSG00000104859	CLASRP	0	3UTR
cg15880716	0.00295317	0.710024	0.93156	0.944411	-0.0128511	11	113222073	113222123	ENSG00000149292	TTC12	0	INTRON
cg01147192	0.00295524	0.710024	0.017213	0.0114711	0.00574191	11	69519150	69519200	ENSG00000162344	FGF19	0	3UTR
cg19091403	0.00295566	0.710024	0.080257	0.0767746	0.00348242	14	78108474	78108524	ENSG00000258668	COX6CP11	10646	Downstream
cg18734428	0.00295645	0.710024	0.0198878	0.0153611	0.00452666	15	84322228	84322278	ENSG00000156218	ADAMTSL3	560	Upstream
cg12574576	0.00295758	0.710024	0.902385	0.910307	-0.00792146	10	44363775	44363825	ENSG00000226808	LINC00840	0	INTRON
cg04066400	0.00297651	0.710024	0.209414	0.245588	-0.0361745	8	140631220	140631270	ENSG00000169427	KCNK9	0	CDS
cg08864037	0.00297916	0.710024	0.824608	0.836418	-0.0118099	16	68074757	68074807	ENSG00000167264	DUS2	0	INTRON
cg04774374	0.00297997	0.710024	0.0683608	0.0617139	0.00664687	7	128379085	128379135	ENSG00000128595	CALU	211	Upstream
cg24437943	0.00298541	0.710024	0.0469496	0.0391813	0.00776827	3	132136727	132136777	ENSG00000138246	DNAJC13	0	INTRON
cg23705847	0.00299055	0.710024	0.0658584	0.0618506	0.0040078	14	74253339	74253389	ENSG00000156030	ELMSAN1	0	INTRON
cg04985251	0.00299335	0.710024	0.0930362	0.0736947	0.0193414	3	119188445	119188495	ENSG00000163389	POGLUT1	0	INTRON
cg01411255	0.00299641	0.710024	0.0450107	0.046233	-0.00122231	17	61851409	61851459	ENSG00000198231	DDX42	0	5UTR
cg15711727	0.00300045	0.710024	0.045468	0.0421796	0.00328837	1	46632416	46632466	ENSG00000117461	PIK3R3	0	INTRON
cg16474684	0.00300305	0.710024	0.0440517	0.0384475	0.00560414	4	2470048	2470098	ENSG00000063978	RNF4	0	INTRON
cg12589839	0.00300906	0.710024	0.906285	0.916864	-0.0105784	18	39575893	39575943	ENSG00000078142	PIK3C3	0	CDS
cg18907610	0.00301265	0.710024	0.872201	0.880451	-0.00824971	12	11992924	11992974	ENSG00000139083	ETV6	0	INTRON
cg03002580	0.00301413	0.710024	0.915122	0.91904	-0.00391795	19	52639412	52639462	ENSG00000267827	CTC-471J1.8	0	INTRON
cg07953015	0.00301442	0.710024	0.912766	0.919683	-0.00691768	19	48285321	48285371	ENSG00000178980	SEPW1	0	INTRON
cg18766754	0.00301451	0.710024	0.267454	0.309475	-0.0420204	10	38299405	38299455	ENSG00000189180	ZNF33A	123	Upstream
cg07202281	0.00301512	0.710024	0.0212981	0.0182738	0.0030243	17	40169946	40169996	ENSG00000168256	NKIRAS2	0	INTRON
cg03008692	0.0030157	0.710024	0.850467	0.83499	0.0154764	7	158050769	158050819	ENSG00000155093	PTPRN2	0	INTRON
cg18649979	0.00301716	0.710024	0.132519	0.155899	-0.0233809	19	21688262	21688312	ENSG00000197013	ZNF429	0	INTRON
cg21700772	0.00301874	0.710024	0.898354	0.908133	-0.00977903	7	1644394	1644444	ENSG00000230444	TFAMP1	9782	Upstream
cg20793532	0.00302287	0.710024	0.907878	0.919799	-0.0119218	4	6344312	6344362	ENSG00000074211	PPP2R2C	0	INTRON
cg01879473	0.00302485	0.710024	0.0713854	0.0628042	0.00858121	2	223160101	223160151	ENSG00000135903	PAX3	0	INTRON
cg20193203	0.00303192	0.710024	0.902746	0.926457	-0.0237111	3	45379157	45379207	ENSG00000011376	LARS2	50791	Upstream
cg24628744	0.00304315	0.710024	0.0302409	0.0269688	0.0032721	5	134735653	134735703	ENSG00000270021	CTC-203F4.2	0	EXON
cg19772723	0.00305065	0.710024	0.0551103	0.0525522	0.00255808	7	77326841	77326891	ENSG00000187257	RSBN1L	0	INTRON
cg02962318	0.00305568	0.710024	0.0666755	0.0636263	0.00304914	11	105893220	105893270	ENSG00000170903	MSANTD4	90	Upstream
cg25998175	0.00305623	0.710024	0.883348	0.893805	-0.0104568	11	15914331	15914381	ENSG00000254661	RP11-222N13.1	18122	Upstream
cg04155798	0.00306644	0.710024	0.88193	0.878981	0.00294891	4	143776421	143776471	ENSG00000109452	INPP4B	7836	Upstream
cg21220520	0.00306981	0.710024	0.83484	0.823484	0.0113557	14	57960463	57960513	ENSG00000100557	C14orf105	0	TSS
cg01417714	0.0030733	0.710024	0.82389	0.833135	-0.00924453	1	155223677	155223727	ENSG00000160767	FAM189B	0	CDS
cg23728735	0.0030764	0.710024	0.874122	0.872206	0.0019164	17	3831308	3831358	ENSG00000074370	ATP2A3	0	CDS
cg08463788	0.00307895	0.710024	0.0426461	0.0372292	0.00541694	1	197888019	197888069	ENSG00000143355	LHX9	0	INTRON
cg26292910	0.00308703	0.710024	0.97836	0.98093	-0.0025699	3	48732761	48732811	ENSG00000068745	IP6K2	0	3UTR
cg26186954	0.00310262	0.710024	0.0881069	0.0776535	0.0104534	8	87081959	87082009	ENSG00000147614	ATP6V0D2	0	INTRON
cg20491695	0.00310696	0.710024	0.898475	0.909554	-0.0110784	11	45719825	45719875	ENSG00000254519	CTD-2210P24.1	23983	Upstream
cg17542806	0.00310769	0.710024	0.309564	0.276344	0.03322	4	39900553	39900603	ENSG00000121892	PDS5A	0	INTRON
cg00835705	0.00311068	0.710024	0.901262	0.922433	-0.0211713	8	92970333	92970383	ENSG00000079102	RUNX1T1	0	5UTR
cg06215077	0.00311255	0.710024	0.933334	0.938176	-0.00484146	7	92073590	92073640	ENSG00000270453	CTB-10G5.1	1787	Downstream
cg24266542	0.00311352	0.710024	0.0369675	0.0338372	0.00313038	12	106751957	106752007	ENSG00000013503	POLR3B	0	5UTR
cg05288033	0.003114	0.710024	0.0509916	0.0487219	0.00226973	22	43252462	43252512	ENSG00000100266	PACSIN2	0	INTRON
cg22045888	0.00312117	0.710024	0.05551	0.0529701	0.0025399	4	175750801	175750851	ENSG00000168594	ADAM29	0	TSS
cg27111925	0.00312953	0.710024	0.0775392	0.0640838	0.0134554	2	45183225	45183275	ENSG00000225156	AC012354.6	0	INTRON
cg16491865	0.00313006	0.710024	0.923909	0.933489	-0.00957986	11	16181613	16181663	ENSG00000110693	SOX6	0	INTRON
cg23009046	0.00313558	0.710024	0.0643523	0.0590789	0.00527336	11	119600546	119600596	ENSG00000254854	CTD-2523D13.2	0	INTRON
cg13920934	0.00313625	0.710024	0.0662491	0.0618617	0.00438738	15	96596477	96596527	ENSG00000259702	RP11-236L14.1	0	INTRON
cg07593264	0.00313657	0.710024	0.0958456	0.0846993	0.0111463	22	43410454	43410504	ENSG00000100266	PACSIN2	0	INTRON
cg01814130	0.00314006	0.710024	0.0618348	0.0483819	0.0134529	3	118892329	118892379	ENSG00000114638	UPK1B	0	TSS
cg10779202	0.00314991	0.710024	0.926237	0.928139	-0.00190189	7	92626635	92626685	ENSG00000266794	RN7SL7P	26022	Upstream
cg09902245	0.00315232	0.710024	0.0515069	0.0461719	0.00533502	18	32821201	32821251	ENSG00000186812	ZNF397	0	5UTR
cg27561006	0.00315306	0.710024	0.0380668	0.0366301	0.00143675	11	82611155	82611205	ENSG00000165490	C11orf82	0	5UTR
cg06528214	0.00315579	0.710024	0.0106162	0.0115291	-0.000912971	1	178995058	178995108	ENSG00000116199	FAM20B	0	5UTR
cg25536739	0.00315586	0.710024	0.03756	0.0320648	0.00549525	5	54518882	54518932	ENSG00000234602	MCIDAS	0	INTRON
cg14363996	0.00315726	0.710024	0.786608	0.798222	-0.0116144	9	140122027	140122077	ENSG00000233198	RNF224	0	5UTR
cg03998173	0.00315859	0.710024	0.0586387	0.0645484	-0.00590976	7	151217531	151217581	ENSG00000106615	RHEB	325	Upstream
cg02932355	0.0031589	0.710024	0.793113	0.824256	-0.0311437	8	102184647	102184697	ENSG00000261087	KB-1460A1.5	2790	Upstream
cg08097755	0.00316646	0.710024	0.0397117	0.0385988	0.00111289	7	100808487	100808537	ENSG00000128564	VGF	0	INTRON
cg06768010	0.00316677	0.710024	0.0548246	0.0487196	0.00610495	2	74729501	74729551	ENSG00000179528	LBX2	0	INTRON
cg02051616	0.00316741	0.710024	0.0922224	0.083739	0.00848341	5	172661131	172661181	ENSG00000183072	NKX2-5	0	CDS
cg15387893	0.0031807	0.710024	0.0746357	0.0694871	0.00514861	17	61678088	61678138	ENSG00000136463	TACO1	93	Upstream
cg18284089	0.00318185	0.710024	0.0568596	0.0464207	0.0104389	4	153601335	153601385	ENSG00000170006	TMEM154	18	Upstream
cg12460873	0.0031868	0.710024	0.185268	0.175178	0.0100898	7	141501576	141501626	ENSG00000241926	RP5-1154E9.7	0	EXON
cg18870054	0.00318751	0.710024	0.468784	0.535624	-0.0668396	19	758169	758219	ENSG00000099812	MISP	0	CDS
cg12363545	0.00318871	0.710024	0.00646867	0.0043815	0.00208717	3	107809972	107810022	ENSG00000196776	CD47	100	Upstream
cg14225868	0.00319684	0.710024	0.0809189	0.0746488	0.00627016	3	100119931	100119981	ENSG00000154174	TOMM70A	0	3UTR
cg21858462	0.00320163	0.710024	0.0540291	0.0436854	0.0103437	13	112628447	112628497	ENSG00000264989	AL136302.1	65299	Upstream
cg07391088	0.00320444	0.710024	0.0471529	0.0427303	0.00442258	8	33330911	33330961	ENSG00000172728	FUT10	0	TSS
cg11392858	0.00320626	0.710024	0.00973189	0.00642838	0.00330351	17	17109650	17109700	ENSG00000133030	MPRIP	0	INTRON
cg04585506	0.00321013	0.710024	0.923409	0.928334	-0.00492503	6	159244220	159244270	ENSG00000233893	EZR-AS1	2595	Downstream
cg10894072	0.00321066	0.710024	0.0571856	0.0532863	0.00389932	1	51985214	51985264	ENSG00000227070	RP11-191G24.1	0	INTRON
cg04313735	0.0032138	0.710024	0.0743061	0.0653269	0.00897917	11	73357193	73357243	ENSG00000021300	PLEKHB1	0	TSS
cg25218797	0.00321461	0.710024	0.0701014	0.0619758	0.0081256	11	68472904	68472954	ENSG00000132749	MTL5	1954	Downstream
cg07035437	0.00321647	0.710024	0.921686	0.927114	-0.00542821	2	85041892	85041942	ENSG00000115423	DNAH6	0	INTRON
cg21235874	0.00321824	0.710024	0.0626574	0.0499173	0.01274	14	24615635	24615685	ENSG00000100911	PSME2	0	INTRON
cg26372517	0.00322663	0.710024	0.0540955	0.0477272	0.00636828	1	36039158	36039208	ENSG00000116819	TFAP2E	0	5UTR
cg09419352	0.00323172	0.710024	0.0346279	0.0318864	0.00274147	10	50604281	50604331	ENSG00000165606	DRGX	784	Upstream
cg12670903	0.00323698	0.710024	0.0304172	0.0287319	0.00168527	15	38543541	38543591	ENSG00000166068	SPRED1	936	Upstream
cg17020834	0.00323909	0.710024	0.0535652	0.0490898	0.00447537	5	152870257	152870307	ENSG00000155511	GRIA1	0	5UTR
cg00238283	0.00325013	0.710024	0.850941	0.831015	0.0199253	7	158059789	158059839	ENSG00000155093	PTPRN2	0	INTRON
cg17968946	0.00325537	0.710024	0.910316	0.92543	-0.0151141	7	138539197	138539247	ENSG00000122778	KIAA1549	0	INTRON
cg15953892	0.00325701	0.710024	0.868529	0.883871	-0.0153414	13	111672725	111672775	ENSG00000225760	LINC00431	29814	Downstream
cg02759151	0.00326602	0.710024	0.0430143	0.0396377	0.00337668	7	90226449	90226499	ENSG00000058091	CDK14	0	INTRON
cg22806002	0.0032688	0.710024	0.062537	0.0561744	0.00636262	11	111383034	111383084	ENSG00000137707	BTG4	0	TSS
cg26301245	0.00327497	0.710024	0.0323612	0.0363761	-0.00401491	X	46405041	46405091	ENSG00000230844	ZNF674-AS1	0	EXON
cg16808587	0.00327779	0.710024	0.1121	0.107794	0.00430545	4	174432424	174432474	ENSG00000164107	HAND2	13646	Downstream
cg01693193	0.00328022	0.710024	0.851385	0.859284	-0.00789963	11	2705104	2705154	ENSG00000269821	KCNQ1OT1	0	EXON
cg04451988	0.00328071	0.710024	0.00474763	0.00759405	-0.00284642	10	15412705	15412755	ENSG00000148468	FAM171A1	0	INTRON
cg23716800	0.00328181	0.710024	0.0545906	0.0504531	0.00413755	1	183385912	183385962	ENSG00000157064	NMNAT2	0	INTRON
cg19924862	0.00328187	0.710024	0.0590956	0.0516719	0.00742378	X	107334380	107334430	ENSG00000101843	PSMD10	0	INTRON
cg12171183	0.00328728	0.710024	0.0379227	0.0330565	0.00486624	18	44526651	44526701	ENSG00000167216	KATNAL2	0	INTRON
cg12852134	0.00329119	0.710024	0.868138	0.899275	-0.0311363	11	88210186	88210236	ENSG00000168959	GRM5	27508	Downstream
cg06022562	0.00329403	0.710024	0.931081	0.938738	-0.00765707	17	80797832	80797882	ENSG00000141579	ZNF750	0	3UTR
cg06002516	0.00329508	0.710024	0.917403	0.930376	-0.0129735	12	57666472	57666522	ENSG00000258830	RP11-123K3.4	0	INTRON
cg11395893	0.00329864	0.710024	0.0327759	0.0522102	-0.0194344	19	4246987	4247037	ENSG00000105248	CCDC94	39	Upstream
cg26151467	0.00330496	0.710024	0.0678863	0.0566564	0.0112298	13	112724172	112724222	ENSG00000182968	SOX1	0	3UTR
cg09607131	0.00330691	0.710024	0.0493464	0.0469386	0.00240778	17	71088886	71088936	ENSG00000133195	SLC39A11	35	Upstream
cg06577005	0.00331413	0.710024	0.0226335	0.0210982	0.00153533	1	26758179	26758229	ENSG00000117682	DHDDS	544	Upstream
cg12526474	0.00331645	0.710024	0.0485115	0.0433236	0.00518791	7	140097530	140097580	ENSG00000157800	SLC37A3	0	INTRON
cg05945059	0.0033166	0.710024	0.019315	0.0148474	0.00446757	18	56940414	56940464	ENSG00000134438	RAX	0	3UTR
cg00435752	0.00331794	0.710024	0.938544	0.948324	-0.00977973	15	98961416	98961466	ENSG00000185087	FAM169B	18925	Downstream
cg25320499	0.00331827	0.710024	0.0401503	0.0354649	0.00468533	1	113052514	113052564	ENSG00000134245	WNT2B	0	INTRON
cg06293365	0.0033209	0.710024	0.0849545	0.0677073	0.0172472	7	75624426	75624476	ENSG00000189077	TMEM120A	449	Upstream
cg02737621	0.00332278	0.710024	0.0647426	0.0603266	0.00441603	1	28585394	28585444	ENSG00000130766	SESN2	594	Upstream
cg12604858	0.00332384	0.710024	0.897691	0.905399	-0.00770813	6	38061901	38061951	ENSG00000156639	ZFAND3	0	INTRON
cg26000693	0.00333597	0.710024	0.503086	0.451071	0.0520146	18	14147010	14147060	ENSG00000267324	RP11-411B10.5	0	INTRON
cg08714440	0.00334201	0.710024	0.319321	0.308227	0.011094	22	21636473	21636523	ENSG00000229266	POM121L8P	647	Upstream
cg21490635	0.0033447	0.710024	0.892214	0.90053	-0.00831656	12	13349272	13349322	ENSG00000134531	EMP1	328	Upstream
cg04449512	0.0033544	0.710024	0.0703124	0.0649566	0.00535584	2	70352269	70352319	ENSG00000231327	AC016700.5	0	EXON
cg14579678	0.00335581	0.710024	0.246309	0.227626	0.0186833	21	15383750	15383800	ENSG00000233442	PPP6R2P1	0	INTRON
cg11497526	0.00336245	0.710024	0.88527	0.921994	-0.0367243	17	35902317	35902367	ENSG00000006114	SYNRG	0	CDS
cg11902863	0.00336429	0.710024	0.900095	0.912396	-0.0123013	2	3044688	3044738	ENSG00000234423	AC019118.2	0	INTRON
cg02780849	0.00336502	0.710024	0.0316265	0.0253235	0.00630302	1	235814162	235814212	ENSG00000168243	GNG4	108	Upstream
cg04854343	0.00337149	0.710024	0.0890677	0.0798098	0.00925797	20	2731559	2731609	ENSG00000088881	EBF4	0	INTRON
cg24648061	0.00337566	0.710024	0.856477	0.864185	-0.00770819	7	107114566	107114616	ENSG00000172209	GPR22	0	CDS
cg24618169	0.00337605	0.710024	0.0565263	0.0475168	0.00900952	2	239695596	239695646	ENSG00000226992	AC144525.1	1643	Downstream
cg07682083	0.00337939	0.710024	0.079035	0.072413	0.00662198	14	73957475	73957525	ENSG00000187105	HEATR4	0	INTRON
cg10037579	0.00338141	0.710024	0.82248	0.835061	-0.0125804	7	151433019	151433069	ENSG00000106617	PRKAG2	0	CDS
cg25235326	0.0033817	0.710024	0.790331	0.795282	-0.00495101	18	77243408	77243458	ENSG00000131196	NFATC1	0	INTRON
cg11933094	0.00338654	0.710024	0.084935	0.0790679	0.00586716	7	32111019	32111069	ENSG00000154678	PDE1C	0	TSS
cg05771701	0.00338741	0.710024	0.0104327	0.0089411	0.00149161	12	123259281	123259331	ENSG00000130783	CCDC62	0	INTRON
cg14514618	0.0033972	0.710024	0.906971	0.919714	-0.0127432	14	68171487	68171537	ENSG00000139988	RDH12	0	INTRON
cg07581146	0.00339759	0.710024	0.0482155	0.0442946	0.00392096	1	210110949	210110999	ENSG00000143469	SYT14	539	Upstream
cg14200170	0.00340124	0.710024	0.0145695	0.0115456	0.00302386	18	905203	905253	ENSG00000141433	ADCYAP1	0	5UTR
cg16158220	0.003405	0.710024	0.887962	0.897257	-0.00929486	2	79383842	79383892	ENSG00000172016	REG3A	240	Downstream
cg11974096	0.00340536	0.710024	0.0543411	0.0473276	0.00701351	2	233470646	233470696	ENSG00000237126	AC073254.1	0	INTRON
cg17798614	0.0034079	0.710024	0.0736849	0.0697979	0.00388701	1	17026952	17027002	ENSG00000268869	ESPNP	0	INTRON
cg12020533	0.00340975	0.710024	0.0667297	0.0608908	0.00583889	22	25678213	25678263	ENSG00000233577	RP3-462D8.2	0	TSS
cg09759719	0.00341281	0.710024	0.938243	0.950657	-0.0124142	2	48956827	48956877	ENSG00000068781	STON1-GTF2A1L	0	INTRON
cg04285177	0.00341457	0.710024	0.920871	0.927535	-0.00666453	9	139331361	139331411	ENSG00000148384	INPP5E	0	INTRON
cg11380624	0.00341556	0.710024	0.124758	0.112265	0.0124933	12	56222880	56222930	ENSG00000135392	DNAJC14	0	3UTR
cg23119380	0.00341876	0.710024	0.0462461	0.03822	0.00802601	X	63425664	63425714	ENSG00000184675	AMER1	40	Upstream
cg08079052	0.00342054	0.710024	0.858602	0.866758	-0.00815565	8	145547846	145547896	ENSG00000185000	DGAT1	0	INTRON
cg18269457	0.00342223	0.710024	0.910197	0.89119	0.0190068	1	98383637	98383687	ENSG00000188641	DPYD	0	INTRON
cg11915001	0.00342777	0.710024	0.0433135	0.0354238	0.00788968	19	12175267	12175317	ENSG00000223547	ZNF844	197	Upstream
cg25745746	0.00343254	0.710024	0.874283	0.888054	-0.0137716	1	20617403	20617453	ENSG00000158816	VWA5B1	0	TSS
cg01608732	0.00343858	0.710024	0.0658518	0.0580831	0.00776877	19	11909277	11909327	ENSG00000267646	CTC-499B15.7	0	EXON
cg00894378	0.0034391	0.710024	0.168255	0.15878	0.00947437	10	104680151	104680201	ENSG00000148842	CNNM2	0	INTRON
cg23198568	0.00343975	0.710024	0.0564447	0.053898	0.00254668	10	33623904	33623954	ENSG00000099250	NRP1	0	3UTR
cg20295537	0.00344552	0.710024	0.0472281	0.0396877	0.00754045	10	57389905	57389955	ENSG00000150275	PCDH15	2203	Upstream
cg17498102	0.00344915	0.710024	0.101827	0.0995886	0.00223873	14	71108150	71108200	ENSG00000245466	CTD-2540L5.6	135	Upstream
cg16198692	0.00345644	0.710024	0.0626517	0.0521136	0.0105381	5	115152834	115152884	ENSG00000129596	CDO1	183	Upstream
cg09787381	0.00345832	0.710024	0.93439	0.950119	-0.0157293	7	134643565	134643615	ENSG00000122786	CALD1	0	INTRON
cg01486262	0.00345891	0.710024	0.0783166	0.0743956	0.00392101	1	50893018	50893068	ENSG00000142700	DMRTA2	3846	Upstream
cg09339907	0.00346328	0.710024	0.858221	0.869328	-0.011107	17	48448139	48448189	ENSG00000108826	MRPL27	0	INTRON
cg02107279	0.00346526	0.710024	0.0688833	0.0492294	0.0196539	5	14870748	14870798	ENSG00000154122	ANKH	0	5UTR
cg25561440	0.00346714	0.710024	0.0120426	0.0185752	-0.00653258	15	74220016	74220066	ENSG00000261801	LOXL1-AS1	0	TSS
cg05661968	0.00346793	0.710024	0.917236	0.927959	-0.0107236	1	200808192	200808242	ENSG00000118200	CAMSAP2	0	INTRON
cg19114543	0.00347041	0.710024	0.881095	0.89486	-0.0137647	3	46996435	46996485	ENSG00000160799	CCDC12	0	INTRON
cg04923875	0.00347193	0.710024	0.885244	0.886211	-0.000967148	1	175533565	175533615	ENSG00000116147	TNR	0	INTRON
cg05722552	0.00347204	0.710024	0.0267546	0.0242741	0.00248056	3	173116093	173116143	ENSG00000169760	NLGN1	0	INTRON
cg26951706	0.00347281	0.710024	0.853399	0.884948	-0.0315481	15	82575847	82575897	ENSG00000188659	FAM154B	0	3UTR
cg16250355	0.00347651	0.710024	0.0798101	0.0745935	0.00521664	3	47823625	47823675	ENSG00000173473	SMARCC1	29	Upstream
cg15275625	0.00347745	0.710024	0.857143	0.866907	-0.00976389	3	13343117	13343167	ENSG00000132182	NUP210	14570	Downstream
cg11874882	0.00347796	0.710024	0.891861	0.909148	-0.0172868	17	31910064	31910114	ENSG00000265125	RP11-31I22.3	0	INTRON
cg26061510	0.00347956	0.710024	0.0834435	0.0791403	0.00430324	3	44666961	44667011	ENSG00000236869	RP11-944L7.4	0	INTRON
cg08621957	0.00348569	0.710024	0.919175	0.934126	-0.01495	2	219181482	219181532	ENSG00000127838	PNKD	0	EXON
cg18424064	0.00349089	0.710024	0.0676906	0.0591075	0.00858309	10	31321546	31321596	ENSG00000183621	ZNF438	680	Upstream
cg17318719	0.00349445	0.710024	0.881707	0.889677	-0.00796956	11	117959348	117959398	ENSG00000137648	TMPRSS4	0	INTRON
cg18808904	0.00350169	0.710024	0.889409	0.900168	-0.0107586	20	11898802	11898852	ENSG00000132640	BTBD3	0	5UTR
cg24720006	0.00350658	0.710024	0.072259	0.0664905	0.00576849	19	17448134	17448184	ENSG00000130299	GTPBP3	0	EXON
cg25395653	0.00350868	0.710024	0.018673	0.0170252	0.00164778	11	69455730	69455780	ENSG00000110092	CCND1	75	Upstream
cg04103198	0.00350896	0.710024	0.876438	0.887582	-0.0111437	20	1601703	1601753	ENSG00000101307	SIRPB1	996	Upstream
cg15405572	0.00351408	0.710024	0.879488	0.893331	-0.0138428	12	78224551	78224601	ENSG00000067798	NAV3	84	Upstream
cg06454760	0.00352499	0.710024	0.0485146	0.0424561	0.0060585	19	58570378	58570428	ENSG00000176293	ZNF135	179	Upstream
cg09845133	0.00352689	0.710024	0.0773457	0.0689142	0.00843155	1	95699776	95699826	ENSG00000122481	RWDD3	0	TSS
cg23986772	0.00353294	0.710024	0.133023	0.131822	0.00120104	8	24858569	24858619	ENSG00000253832	CTD-2168K21.1	0	INTRON
cg21336116	0.00353319	0.710024	0.128252	0.0953472	0.0329051	17	39093657	39093707	ENSG00000108244	KRT23	0	TSS
cg14780449	0.00353439	0.710024	0.904232	0.90688	-0.00264776	11	44578752	44578802	ENSG00000085117	CD82	7175	Upstream
cg00166770	0.00353842	0.710024	0.0939064	0.0838068	0.0100997	20	55043190	55043240	ENSG00000022277	RTFDC1	407	Upstream
cg19862427	0.00353863	0.710024	0.806477	0.789298	0.0171798	12	111358544	111358594	ENSG00000111245	MYL2	18	Upstream
cg06073542	0.00354217	0.710024	0.897581	0.910203	-0.0126221	11	14398552	14398602	ENSG00000133818	RRAS2	12500	Upstream
cg05409111	0.00354427	0.710024	0.0697446	0.0620934	0.0076512	18	12884518	12884568	ENSG00000175354	PTPN2	0	INTRON
cg09406547	0.00354527	0.710024	0.83583	0.842565	-0.00673474	7	22602714	22602764	ENSG00000105889	STEAP1B	0	INTRON
cg13971484	0.00354603	0.710024	0.871636	0.889188	-0.0175525	9	134353913	134353963	ENSG00000130723	PRRC2B	0	5UTR
cg07279955	0.00354625	0.710024	0.107625	0.0971634	0.0104616	6	99275715	99275765	ENSG00000184486	POU3F2	6815	Upstream
cg05116382	0.00355302	0.710024	0.0582535	0.0531952	0.00505838	11	66326951	66327001	ENSG00000250105	CTD-3074O7.2	0	INTRON
cg04117782	0.00355304	0.710024	0.0464535	0.0393605	0.007093	17	17875914	17875964	ENSG00000171962	LRRC48	163	Upstream
cg06431905	0.0035601	0.710024	0.0230118	0.0208858	0.00212607	5	148931118	148931168	ENSG00000113712	CSNK1A1	111	Upstream
cg07915634	0.00356235	0.710024	0.0458283	0.0386135	0.00721483	7	73587962	73588012	ENSG00000106682	EIF4H	563	Upstream
cg14575950	0.00356361	0.710024	0.920274	0.944718	-0.0244439	17	45382632	45382682	ENSG00000263293	RP11-290H9.4	0	INTRON
cg00134539	0.0035655	0.710024	0.924861	0.930876	-0.00601452	21	43824070	43824120	ENSG00000160185	UBASH3A	0	CDS
cg25702652	0.00356664	0.710024	0.0760581	0.0622399	0.0138181	2	164204579	164204629	ENSG00000200902	RNU6-627P	58973	Downstream
cg00058515	0.00356964	0.710024	0.862596	0.876795	-0.0141993	2	80527797	80527847	ENSG00000162951	LRRTM1	0	INTRON
cg27210565	0.00357075	0.710024	0.202609	0.225903	-0.0232939	10	38692171	38692221	ENSG00000120555	SEPT7P9	327	Upstream
cg13704629	0.00357076	0.710024	0.12107	0.113219	0.00785077	14	73396420	73396470	ENSG00000176043	RP1-146I3.1	0	EXON
cg06616245	0.00357244	0.710024	0.0772018	0.0648599	0.012342	12	57854187	57854237	ENSG00000111087	GLI1	0	INTRON
cg26775176	0.0035776	0.710024	0.0712679	0.0705851	0.000682851	6	27725259	27725309	ENSG00000216915	RP1-97D16.1	18986	Upstream
cg18156033	0.00357822	0.710024	0.108064	0.0940149	0.0140492	2	158485579	158485629	ENSG00000123612	ACVR1C	62	Upstream
cg24950402	0.00357955	0.710024	0.911122	0.915372	-0.00425036	17	40443789	40443839	ENSG00000126561	STAT5A	0	INTRON
cg16571007	0.00358109	0.710024	0.889271	0.894399	-0.00512866	8	143538541	143538591	ENSG00000181790	BAI1	0	INTRON
cg25241662	0.00358147	0.710024	0.11147	0.097183	0.0142865	4	15376071	15376121	ENSG00000249252	RP11-665G4.1	0	INTRON
cg27502912	0.00359107	0.710024	0.13621	0.121097	0.0151133	22	51016952	51017002	ENSG00000254413	CHKB-CPT1B	0	5UTR
cg24564603	0.00359669	0.710024	0.873093	0.829469	0.0436239	7	158456355	158456405	ENSG00000146918	NCAPG2	0	INTRON
cg15170964	0.00359707	0.710024	0.0658016	0.0623776	0.00342401	X	38420369	38420419	ENSG00000250349	TM4SF2	0	INTRON
cg17681491	0.00359799	0.710024	0.0839149	0.0751178	0.00879709	10	123356156	123356206	ENSG00000066468	FGFR2	0	TSS
cg21749091	0.00359835	0.710024	0.115199	0.106713	0.00848588	17	49338444	49338494	ENSG00000011260	UTP18	0	INTRON
cg11065408	0.0035984	0.710024	0.617943	0.58259	0.0353534	14	106746191	106746241	ENSG00000253441	IGHV3-25	118	Upstream
cg05707655	0.00359849	0.710024	0.878167	0.887067	-0.00890027	17	908641	908691	ENSG00000159842	ABR	0	5UTR
cg10137979	0.00360168	0.710024	0.0551874	0.0525089	0.00267845	8	110346449	110346499	ENSG00000120526	NUDCD1	0	3UTR
cg06942978	0.00360255	0.710024	0.957557	0.9664	-0.00884263	5	1266546	1266596	ENSG00000164362	TERT	0	5UTR
cg23142035	0.00360338	0.710024	0.0593507	0.0534284	0.00592232	14	75643621	75643671	ENSG00000170348	TMED10	287	Upstream
cg02121943	0.00361006	0.710024	0.141169	0.129482	0.0116868	12	115121440	115121490	ENSG00000135111	TBX3	0	3UTR
cg17453460	0.00361167	0.710024	0.0594985	0.0528409	0.00665755	10	118369422	118369472	ENSG00000187021	PNLIPRP1	735	Downstream
cg03623968	0.00362206	0.710024	0.90162	0.909757	-0.00813641	3	128523284	128523334	ENSG00000075785	RAB7A	0	INTRON
cg14460768	0.00362759	0.710024	0.908225	0.898014	0.0102109	2	161283477	161283527	ENSG00000153250	RBMS1	0	INTRON
cg00725401	0.00363226	0.710024	0.0347572	0.0323484	0.00240872	8	70945120	70945170	ENSG00000147596	PRDM14	18716	Downstream
cg02537638	0.00364005	0.710024	0.0654271	0.0538213	0.0116057	2	133062356	133062406	ENSG00000018607	ZNF806	4476	Upstream
cg00026703	0.00364047	0.710024	0.0382481	0.0323216	0.00592648	15	96869981	96870031	ENSG00000247809	NR2F2-AS1	0	INTRON
cg00373101	0.00364098	0.710024	0.0921748	0.0870292	0.00514559	16	19125097	19125147	ENSG00000205730	ITPRIPL2	107	Upstream
cg20116138	0.00364824	0.710024	0.92305	0.931406	-0.00835653	13	113229333	113229383	ENSG00000126216	TUBGCP3	0	INTRON
cg01562471	0.00365718	0.710024	0.0309355	0.0275849	0.00335061	3	58571166	58571216	ENSG00000168309	FAM107A	0	INTRON
cg05517905	0.00365962	0.710024	0.051663	0.0472231	0.00443991	2	11273026	11273076	ENSG00000145063	AC062028.1	79	Upstream
cg13719901	0.00366235	0.710024	0.0586189	0.0486779	0.00994099	3	46608138	46608188	ENSG00000163827	LRRC2	0	INTRON
cg13647349	0.00366687	0.710024	0.0625562	0.0560073	0.0065489	19	267037	267087	ENSG00000271846	CTD-3113P16.9	7691	Upstream
cg24445674	0.00367225	0.710024	0.726182	0.772422	-0.0462399	18	19998925	19998975	ENSG00000270855	RP11-863N1.4	0	EXON
cg11326485	0.00368511	0.710024	0.0326607	0.0299411	0.00271956	3	87275982	87276032	ENSG00000083937	CHMP2B	389	Upstream
cg24310038	0.00369378	0.710024	0.0194087	0.0190852	0.000323536	1	209759206	209759256	ENSG00000008118	CAMK1G	0	INTRON
cg22630667	0.00369477	0.710024	0.0753155	0.0640028	0.0113127	5	153862672	153862722	ENSG00000254293	CTB-158E9.1	755	Downstream
cg12746947	0.00369727	0.710024	0.0636779	0.0538695	0.00980841	1	38227093	38227143	ENSG00000183317	EPHA10	0	CDS
cg18088210	0.00370225	0.710024	0.220345	0.246948	-0.0266035	3	187387140	187387190	ENSG00000157005	SST	0	INTRON
cg18264330	0.00370321	0.710024	0.107879	0.0988989	0.0089802	2	154334293	154334343	ENSG00000177519	RPRM	0	5UTR
cg12578480	0.00370487	0.710024	0.0655914	0.0551599	0.0104315	10	23384853	23384903	ENSG00000148450	MSRB2	0	INTRON
cg08080498	0.00371452	0.710024	0.906688	0.91395	-0.00726147	8	22404954	22405004	ENSG00000120896	SORBS3	0	INTRON
cg27079680	0.00371555	0.710024	0.0692784	0.0658407	0.00343771	5	150326189	150326239	ENSG00000197083	ZNF300P1	338	Upstream
cg04182321	0.00372439	0.710024	0.0750043	0.069702	0.0053023	11	107799978	107800028	ENSG00000179331	RAB39A	0	INTRON
cg06848288	0.00372809	0.710024	0.0537997	0.0491904	0.00460934	6	79788572	79788622	ENSG00000146247	PHIP	619	Upstream
cg21489622	0.00372908	0.710024	0.0185305	0.0140236	0.00450693	6	143247771	143247821	ENSG00000010818	HIVEP2	0	INTRON
cg03540494	0.00373097	0.710024	0.929798	0.940574	-0.0107763	19	3638729	3638779	ENSG00000186111	PIP5K1C	0	INTRON
cg00127505	0.0037327	0.710024	0.0778666	0.0616185	0.0162481	10	131763771	131763821	ENSG00000108001	EBF3	1666	Upstream
cg27176043	0.00373737	0.710024	0.776334	0.733014	0.0433202	8	915866	915916	ENSG00000237647	ERICH1-AS1	0	INTRON
cg07522639	0.00374501	0.710024	0.850661	0.864655	-0.0139938	4	24554272	24554322	ENSG00000109606	DHX15	0	INTRON
cg01733133	0.00374502	0.710024	0.0506179	0.0456823	0.00493555	6	159290282	159290332	ENSG00000203711	C6orf99	639	Upstream
cg22593785	0.00374802	0.710024	0.0461918	0.0429363	0.00325548	12	7261969	7262019	ENSG00000205885	C1RL-AS1	0	INTRON
cg23674358	0.0037483	0.710024	0.0472423	0.0442485	0.00299381	10	22726884	22726934	ENSG00000077327	SPAG6	0	INTRON
cg26520232	0.00375185	0.710024	0.911391	0.925326	-0.0139343	X	110928235	110928285	ENSG00000101901	ALG13	0	5UTR
cg02504521	0.00375232	0.710024	0.0351826	0.0279289	0.00725371	12	46660770	46660820	ENSG00000111371	SLC38A1	0	INTRON
cg17569154	0.0037524	0.710024	0.930806	0.935209	-0.00440323	7	24781544	24781594	ENSG00000105928	DFNA5	0	INTRON
cg22627981	0.00375245	0.710024	0.0604589	0.0475534	0.0129055	1	165204409	165204459	ENSG00000162761	LMX1A	0	INTRON
cg21296513	0.00375454	0.710024	0.0735121	0.0707066	0.00280549	11	124616876	124616926	ENSG00000154146	NRGN	0	3UTR
cg08272268	0.00375623	0.710024	0.0786601	0.0714449	0.00721523	1	200380010	200380060	ENSG00000162702	ZNF281	826	Upstream
cg17725124	0.00376826	0.710024	0.899448	0.9023	-0.00285222	6	33947259	33947309	ENSG00000221697	MIR1275	20440	Downstream
cg21552867	0.00377093	0.710024	0.0750347	0.0641216	0.010913	2	84686458	84686508	ENSG00000163541	SUCLG1	0	3UTR
cg01919701	0.00377482	0.710024	0.0500995	0.041979	0.00812049	13	112996345	112996395	ENSG00000223626	LINC01044	10806	Upstream
cg16472389	0.00377788	0.710024	0.0730867	0.068187	0.0048997	18	74514290	74514340	ENSG00000264278	RP11-162A12.2	0	INTRON
cg13917322	0.00378053	0.710024	0.892244	0.905123	-0.0128794	1	228357860	228357910	ENSG00000181873	IBA57	0	INTRON
cg21052164	0.00378277	0.710024	0.0670901	0.0601737	0.00691646	1	154539976	154540026	ENSG00000160716	CHRNB2	231	Upstream
cg24258191	0.00378472	0.710024	0.0699643	0.0792245	-0.00926023	4	146019526	146019576	ENSG00000164163	ABCE1	0	5UTR
cg01466298	0.00378507	0.710024	0.0643408	0.0479875	0.0163533	6	89826949	89826999	ENSG00000154548	SRSF12	0	INTRON
cg07267600	0.00378782	0.710024	0.802882	0.801085	0.00179691	12	2750052	2750102	ENSG00000151067	CACNA1C	0	INTRON
cg16694702	0.00379277	0.710024	0.754316	0.749917	0.00439893	16	14394767	14394817	ENSG00000262454	RP11-65J21.3	1328	Upstream
cg25506432	0.00379743	0.710024	0.0940314	0.0616777	0.0323536	7	27184016	27184066	ENSG00000105997	HOXA3	0	INTRON
cg11383165	0.00379981	0.710024	0.942333	0.947537	-0.00520445	19	56002234	56002284	ENSG00000179954	SSC5D	0	CDS
cg24404533	0.00380593	0.710024	0.967965	0.973229	-0.00526383	11	1036765	1036815	ENSG00000184956	MUC6	59	Upstream
cg00247269	0.00380645	0.710024	0.0402293	0.0321561	0.00807328	16	57480361	57480411	ENSG00000005194	CIAPIN1	0	INTRON
cg02374680	0.00380844	0.710024	0.0451067	0.0397391	0.00536763	20	36322377	36322427	ENSG00000132792	CTNNBL1	0	TSS
cg21850934	0.00380854	0.710024	0.811915	0.845575	-0.0336597	11	90451059	90451109	ENSG00000261645	DISC1FP1	0	INTRON
cg17773636	0.00381076	0.710024	0.0593689	0.0619166	-0.0025477	14	103059937	103059987	ENSG00000089902	RCOR1	0	INTRON
cg26950400	0.003812	0.710024	0.0123746	0.00788783	0.00448682	X	49043020	49043070	ENSG00000012211	PRICKLE3	175	Upstream
cg27525438	0.00381345	0.710024	0.821146	0.828719	-0.00757349	4	119554218	119554268	ENSG00000260404	RP11-384K6.6	0	EXON
cg12615879	0.00381713	0.710024	0.0900027	0.078127	0.0118757	12	58013123	58013173	ENSG00000240771	ARHGEF25	0	EXON
cg03933990	0.00382222	0.710024	0.0414549	0.038907	0.00254789	15	60287090	60287140	ENSG00000171956	FOXB1	9281	Upstream
cg00433296	0.00382605	0.710024	0.10811	0.0950346	0.0130753	8	22223851	22223901	ENSG00000104635	SLC39A14	861	Upstream
cg03032015	0.00382688	0.710024	0.28066	0.295013	-0.0143538	1	142618703	142618753	ENSG00000230880	RP11-417J8.3	16	Upstream
cg21143441	0.00383327	0.710024	0.0540619	0.0473806	0.00668133	17	8124010	8124060	ENSG00000178977	LINC00324	0	EXON
cg07601967	0.00383624	0.710024	0.543174	0.585529	-0.0423548	20	9590756	9590806	ENSG00000101349	PAK7	0	INTRON
cg03039556	0.00383988	0.710024	0.915769	0.930065	-0.0142966	21	31964668	31964718	ENSG00000212938	KRTAP6-3	41	Upstream
cg03062564	0.00384014	0.710024	0.0405095	0.0371405	0.00336897	6	10383525	10383575	ENSG00000137203	TFAP2A	9844	Downstream
cg15233892	0.00384439	0.710024	0.0679082	0.0562103	0.0116979	6	117591432	117591482	ENSG00000170162	VGLL2	0	INTRON
cg25787984	0.00384539	0.710024	0.043353	0.0371306	0.00622243	11	12031459	12031509	ENSG00000050165	DKK3	143	Upstream
cg15187113	0.00384736	0.710024	0.0671279	0.0632927	0.0038352	1	36173951	36174001	ENSG00000239859	RN7SL281P	2076	Upstream
cg01874863	0.00384952	0.710024	0.0492523	0.0409701	0.00828228	8	15093637	15093687	ENSG00000185053	SGCZ	0	INTRON
cg24571673	0.00384978	0.710024	0.0416219	0.0378989	0.003723	19	39687567	39687617	ENSG00000188505	NCCRP1	0	TSS
cg16889936	0.00385015	0.710024	0.0415087	0.0465897	-0.00508104	19	33462941	33462991	ENSG00000121289	CEP89	44	Upstream
cg23502751	0.00385282	0.710024	0.908628	0.922238	-0.0136106	10	445129	445179	ENSG00000151240	DIP2C	0	CDS
cg00018024	0.00385794	0.710024	0.018186	0.013955	0.00423104	10	134600799	134600849	ENSG00000148826	NKX6-2	1243	Upstream
cg07743764	0.00385893	0.710024	0.103908	0.111409	-0.00750108	11	62559881	62559931	ENSG00000162231	NXF1	0	5UTR
ch.13.34126435R	0.00386051	0.710024	0.0230031	0.0195891	0.00341397	13	35228385	35228435	ENSG00000271901	RP11-266E6.3	0	INTRON
cg16747564	0.00386258	0.710024	0.0189385	0.0172269	0.00171163	13	112720426	112720476	ENSG00000182968	SOX1	1437	Upstream
cg17169982	0.00386571	0.710024	0.320936	0.294079	0.0268576	17	80787924	80787974	ENSG00000141579	ZNF750	0	5UTR
cg02019942	0.00386966	0.710024	0.882402	0.881947	0.000455139	3	127458858	127458908	ENSG00000074416	MGLL	0	INTRON
cg00111503	0.00387841	0.710024	0.0869665	0.107264	-0.020297	8	140631115	140631165	ENSG00000169427	KCNK9	0	CDS
cg26894624	0.00388303	0.710024	0.0472996	0.0397383	0.00756126	17	47841536	47841586	ENSG00000121104	FAM117A	0	INTRON
cg01012330	0.00389109	0.710024	0.0517812	0.0454837	0.00629752	3	192634010	192634060	ENSG00000180611	MB21D2	0	INTRON
cg25028639	0.00389124	0.710024	0.892246	0.904108	-0.0118619	11	9884848	9884898	ENSG00000255476	RP11-1H15.2	0	INTRON
cg13266292	0.00389277	0.710024	0.0654669	0.0611517	0.00431521	19	1438035	1438085	ENSG00000115268	RPS15	273	Upstream
cg08569992	0.00389528	0.710024	0.0488193	0.059404	-0.0105847	2	128644405	128644455	ENSG00000272667	RP11-395A13.2	0	EXON
cg22109320	0.00389591	0.710024	0.0259377	0.0217931	0.00414466	13	41707118	41707168	ENSG00000165572	KBTBD6	236	Upstream
cg02892925	0.00389938	0.710024	0.0712507	0.0622975	0.00895321	8	60032877	60032927	ENSG00000167912	RP11-25K19.1	0	EXON
cg14515424	0.00389953	0.710024	0.0688637	0.0636127	0.00525097	2	97193523	97193573	ENSG00000235480	RP11-363D14.1	104	Downstream
cg17265115	0.00390051	0.710024	0.909829	0.913416	-0.00358656	4	734643	734693	ENSG00000185619	PCGF3	0	INTRON
cg15736240	0.00390878	0.710024	0.939009	0.949056	-0.0100471	12	126727054	126727104	ENSG00000255778	RP4-765H13.1	17194	Downstream
cg05179820	0.00390883	0.710024	0.0778528	0.071177	0.00667575	15	23115383	23115433	ENSG00000259344	RP11-566K19.6	127	Upstream
cg06113939	0.00391018	0.710024	0.0785143	0.0713689	0.00714537	18	13725931	13725981	ENSG00000177150	FAM210A	0	INTRON
cg04461228	0.00391127	0.710024	0.104809	0.0885745	0.0162349	5	92906629	92906679	ENSG00000237187	NR2F1-AS1	0	EXON
cg17830980	0.0039133	0.710024	0.0125865	0.0262495	-0.013663	10	43048297	43048347	ENSG00000234420	ZNF37BP	27	Upstream
cg13278496	0.00391467	0.710024	0.070396	0.0618529	0.00854309	3	147125238	147125288	ENSG00000152977	ZIC1	0	INTRON
cg08356445	0.00391961	0.710024	0.0674491	0.0593436	0.00810553	12	67461509	67461559	ENSG00000257083	RP11-123O10.3	0	INTRON
cg07026636	0.00392179	0.710024	0.874393	0.882401	-0.0080081	14	103691750	103691800	ENSG00000242837	RPL21P13	16029	Upstream
cg03833601	0.00392315	0.710024	0.910242	0.921881	-0.0116391	10	85772084	85772134	ENSG00000200789	RNU1-65P	8849	Downstream
cg14950141	0.00392371	0.710024	0.0515316	0.0489811	0.0025505	6	157744502	157744552	ENSG00000215712	TMEM242	0	3UTR
cg03060457	0.00392905	0.710024	0.0552907	0.0516043	0.00368637	11	126138638	126138688	ENSG00000182934	SRPR	0	CDS
cg02801482	0.00393045	0.710024	0.0287241	0.0246056	0.00411849	2	159824892	159824942	ENSG00000115183	TANC1	204	Upstream
cg09574618	0.00393191	0.710024	0.110914	0.10519	0.00572376	5	159797761	159797811	ENSG00000145861	C1QTNF2	113	Upstream
cg09091752	0.00393334	0.710024	0.861942	0.869949	-0.00800751	15	41080309	41080359	ENSG00000104129	DNAJC17	0	INTRON
cg00431699	0.00393367	0.710024	0.0410388	0.0374259	0.00361296	2	63278782	63278832	ENSG00000115507	OTX1	0	EXON
cg07422560	0.0039368	0.710024	0.0204781	0.0176671	0.00281104	12	82752266	82752316	ENSG00000127720	METTL25	0	TSS
cg25089494	0.00393956	0.710024	0.042414	0.0359206	0.00649334	10	97667156	97667206	ENSG00000226688	ENTPD1-AS1	0	INTRON
ch.14.53082129F	0.00394297	0.710024	0.0204162	0.0124504	0.00796575	14	54012378	54012428	ENSG00000237356	AL163953.3	0	INTRON
cg15862165	0.00394482	0.710024	0.860582	0.872976	-0.0123934	12	94161067	94161117	ENSG00000169372	CRADD	0	INTRON
cg19514928	0.0039467	0.710024	0.0566599	0.0514288	0.00523116	1	95583587	95583637	ENSG00000271092	TMEM56-RWDD3	0	5UTR
cg25911171	0.00394672	0.710024	0.205524	0.233221	-0.0276971	2	1571903	1571953	ENSG00000228613	AC144450.1	0	INTRON
cg01366985	0.00394677	0.710024	0.938406	0.951427	-0.0130202	6	25167646	25167696	ENSG00000168405	CMAHP	853	Upstream
cg06459669	0.00394718	0.710024	0.0889799	0.0952366	-0.00625667	10	111683142	111683192	ENSG00000108039	XPNPEP1	0	TSS
cg07068870	0.00395032	0.710024	0.0353866	0.0339807	0.00140599	8	109094282	109094332	ENSG00000147655	RSPO2	0	INTRON
cg03651715	0.00395252	0.710024	0.786963	0.809144	-0.0221811	6	151645053	151645103	ENSG00000131016	AKAP12	0	INTRON
cg14148156	0.00395359	0.710024	0.916468	0.924063	-0.00759435	9	35844458	35844508	ENSG00000137103	TMEM8B	0	INTRON
cg08785534	0.00396854	0.710024	0.0520685	0.0513177	0.000750791	11	68451778	68451828	ENSG00000069482	GAL	0	EXON
cg13846866	0.00397193	0.710024	0.035477	0.0286574	0.00681956	3	37035398	37035448	ENSG00000076242	MLH1	0	INTRON
cg00200469	0.00397298	0.710024	0.0725844	0.0571055	0.0154788	9	32573783	32573833	ENSG00000165264	NDUFB6	623	Upstream
cg07776847	0.00397339	0.710024	0.0449612	0.0401907	0.00477051	4	140201016	140201066	ENSG00000137463	MGARP	0	INTRON
cg23539381	0.00397925	0.710024	0.047311	0.0418591	0.00545185	19	36606563	36606613	ENSG00000105254	TBCB	0	CDS
cg13234062	0.0039795	0.710024	0.0891254	0.0769782	0.0121472	11	65668298	65668348	ENSG00000175592	FOSL1	254	Upstream
cg16227072	0.00398158	0.710024	0.924083	0.939664	-0.0155804	11	77320502	77320552	ENSG00000178301	AQP11	0	3UTR
cg23357981	0.00398435	0.710024	0.0770691	0.0717307	0.00533832	18	56887736	56887786	ENSG00000134443	GRP	0	INTRON
cg08750459	0.00398691	0.710024	0.0404052	0.0305524	0.0098528	17	6558766	6558816	ENSG00000264468	MIR4520A	0	EXON
cg13569101	0.00399186	0.710024	0.902868	0.925227	-0.0223593	15	28253109	28253159	ENSG00000104044	OCA2	0	INTRON
cg03027774	0.00399187	0.710024	0.0911608	0.086085	0.0050758	7	100304042	100304092	ENSG00000172336	POP7	0	INTRON
cg03049691	0.00399407	0.710024	0.0801099	0.0721088	0.00800118	17	27038983	27039033	ENSG00000167525	PROCA1	111	Upstream
cg23406509	0.00399616	0.710024	0.882041	0.891173	-0.00913194	17	31479451	31479501	ENSG00000108684	ASIC2	0	INTRON
cg16723381	0.0039984	0.710024	0.877794	0.899012	-0.021218	2	127590129	127590179	ENSG00000237524	AC114783.1	66293	Upstream
cg11843640	0.00400479	0.710024	0.0553797	0.04863	0.00674969	5	43602699	43602749	ENSG00000248092	NNT-AS1	0	INTRON
cg06497668	0.00400531	0.710024	0.036343	0.0314821	0.00486083	2	45155702	45155752	ENSG00000259439	RP11-89K21.1	0	INTRON
cg22975125	0.0040069	0.710024	0.0567643	0.0534806	0.00328368	19	47249081	47249131	ENSG00000090372	STRN4	0	TSS
cg03580297	0.00401424	0.710024	0.0360776	0.0300653	0.00601236	1	99729755	99729805	ENSG00000117600	LPPR4	0	5UTR
cg00137652	0.00402304	0.710024	0.0458223	0.0424166	0.00340572	12	66696022	66696072	ENSG00000127311	HELB	253	Upstream
cg09793376	0.00402953	0.710024	0.921721	0.928256	-0.00653496	12	130627305	130627355	ENSG00000250208	FZD10-AS1	7539	Downstream
cg09621708	0.00403096	0.710024	0.073742	0.0640308	0.00971116	16	50003456	50003506	ENSG00000244551	RPL34P29	34193	Downstream
cg02276944	0.00403771	0.710024	0.0831189	0.0753418	0.00777716	2	157291825	157291875	ENSG00000115159	GPD2	0	5UTR
cg00066854	0.00404263	0.710024	0.898431	0.90926	-0.0108293	10	113987375	113987425	ENSG00000119927	GPAM	12240	Upstream
cg03308652	0.00404293	0.710024	0.0548581	0.0505297	0.00432836	3	62354990	62355040	ENSG00000241472	PTPRG-AS1	0	TSS
cg07125112	0.00404453	0.710024	0.0605001	0.0537853	0.00671479	15	44486572	44486622	ENSG00000171877	FRMD5	0	3UTR
cg15833534	0.00404527	0.710024	0.074835	0.0742201	0.000614833	1	31845984	31846034	ENSG00000121769	FABP3	0	INTRON
cg23503864	0.00404572	0.710024	0.0391749	0.0450059	-0.00583098	12	64616320	64616370	ENSG00000243024	RPS11P6	0	EXON
cg18431856	0.00404684	0.710024	0.04279	0.0345367	0.00825326	4	37245253	37245303	ENSG00000174145	KIAA1239	539	Upstream
cg00135056	0.00405056	0.710024	0.07762	0.0745961	0.00302392	3	128997246	128997296	ENSG00000183624	HMCES	375	Upstream
cg17982031	0.00405463	0.710024	0.0356202	0.0261342	0.00948598	5	140768164	140768214	ENSG00000253953	PCDHGB4	0	CDS
cg24457611	0.00406663	0.710024	0.897178	0.908318	-0.0111403	10	49381590	49381640	ENSG00000170324	FRMPD2	0	INTRON
cg27562431	0.00407073	0.710024	0.0748048	0.0685413	0.00626354	7	127229266	127229316	ENSG00000179562	GCC1	0	INTRON
cg13150596	0.00408296	0.710024	0.0372024	0.0349765	0.00222588	19	14606389	14606439	ENSG00000123159	GIPC1	0	INTRON
cg08098402	0.00408467	0.710024	0.0502506	0.0427856	0.00746499	16	89557820	89557870	ENSG00000197912	SPG7	0	INTRON
cg20232325	0.00408527	0.710024	0.0473858	0.0429012	0.0044846	12	131323421	131323471	ENSG00000111450	STX2	0	INTRON
cg19384325	0.00408734	0.710024	0.438899	0.48239	-0.0434914	X	139866500	139866550	ENSG00000184258	CDR1	0	3UTR
cg15818604	0.00410006	0.710024	0.105369	0.0953372	0.0100314	8	94713592	94713642	ENSG00000188343	FAM92A1	0	5UTR
cg00964710	0.00410057	0.710024	0.0171955	0.0119064	0.00528908	16	14726997	14727047	ENSG00000103429	BFAR	0	TSS
cg10823844	0.00410088	0.710024	0.0632877	0.0557177	0.00756996	8	38326653	38326703	ENSG00000077782	FGFR1	301	Upstream
cg21709322	0.0041019	0.710024	0.0800941	0.0704407	0.00965333	2	27632820	27632870	ENSG00000115241	PPM1G	266	Upstream
cg19927090	0.00410424	0.710024	0.103075	0.0865673	0.0165081	6	26602908	26602958	ENSG00000146109	ABT1	2630	Downstream
cg08913523	0.00410815	0.710024	0.899119	0.910817	-0.0116972	8	126649806	126649856	ENSG00000253111	RP11-136O12.2	96191	Downstream
cg03934002	0.00410821	0.710024	0.0741985	0.0618751	0.0123235	13	100096051	100096101	ENSG00000266207	AL583784.1	9549	Downstream
cg03936721	0.00410986	0.710024	0.120684	0.110042	0.0106421	17	42386418	42386468	ENSG00000108309	RUNDC3A	0	INTRON
cg23411654	0.00411022	0.710024	0.047002	0.0564761	-0.00947408	15	75628298	75628348	ENSG00000140365	COMMD4	0	5UTR
cg03243946	0.00411153	0.710024	0.0590481	0.0515242	0.00752386	12	21810985	21811035	ENSG00000111716	LDHB	0	INTRON
cg21011621	0.00411293	0.710024	0.911621	0.916796	-0.00517493	17	48471642	48471692	ENSG00000108829	LRRC59	0	INTRON
cg00291877	0.00411607	0.710024	0.067527	0.0597016	0.00782538	15	101835932	101835982	ENSG00000259172	RP11-299G20.2	0	EXON
cg13817547	0.00411638	0.710024	0.0567181	0.0520221	0.00469602	21	15588799	15588849	ENSG00000185272	RBM11	0	INTRON
cg08734988	0.00411768	0.710024	0.0624663	0.0565894	0.0058769	7	132767094	132767144	ENSG00000106554	CHCHD3	246	Upstream
cg26252703	0.00411798	0.710024	0.0570413	0.0497135	0.00732781	1	109102507	109102557	ENSG00000162636	FAM102B	154	Upstream
cg11817533	0.00411814	0.710024	0.109625	0.0957325	0.0138927	6	21523452	21523502	ENSG00000231754	RP11-204E9.1	0	INTRON
cg17448137	0.00412237	0.710024	0.075917	0.0730161	0.00290089	1	35545037	35545087	ENSG00000197056	ZMYM1	0	5UTR
cg20808145	0.00412263	0.710024	0.0446557	0.0428902	0.00176545	11	66025656	66025706	ENSG00000174996	KLC2	0	5UTR
cg03038233	0.00412699	0.710024	0.144907	0.132988	0.0119192	16	14723674	14723724	ENSG00000140694	PARN	0	INTRON
cg18470815	0.00412791	0.710024	0.0256802	0.0208184	0.00486178	15	96900642	96900692	ENSG00000259275	RP11-522B15.3	0	INTRON
cg20573110	0.00412832	0.710024	0.0163274	0.0176283	-0.00130094	8	145159237	145159287	ENSG00000179526	SHARPIN	0	INTRON
cg00238249	0.00413186	0.710024	0.0438955	0.0356293	0.00826622	6	71276257	71276307	ENSG00000154079	C6orf57	313	Upstream
cg15663484	0.00413192	0.710024	0.0805513	0.0753601	0.0051911	20	37679175	37679225	ENSG00000101452	DHX35	10809	Downstream
cg25605313	0.00414443	0.710024	0.0812038	0.0665906	0.0146133	19	17434218	17434268	ENSG00000074855	ANO8	0	5UTR
cg01878825	0.00414683	0.710024	0.898735	0.911457	-0.012722	X	48052498	48052548	ENSG00000165583	SSX5	0	INTRON
cg00986133	0.00414927	0.710024	0.922697	0.929768	-0.00707149	10	78647591	78647641	ENSG00000156113	KCNMA1	0	EXON
cg09224523	0.00415294	0.710024	0.0258331	0.0237046	0.00212856	1	206808480	206808530	ENSG00000237605	RP11-343H5.6	0	INTRON
cg19937198	0.00415557	0.710024	0.0477038	0.0395072	0.00819655	X	153745312	153745362	ENSG00000071889	FAM3A	746	Upstream
cg16150416	0.00416179	0.710024	0.0354283	0.0238319	0.0115964	4	117627108	117627158	ENSG00000213493	ACTN4P1	106341	Downstream
cg02077420	0.00416551	0.710024	0.0307909	0.0283567	0.00243414	17	73513083	73513133	ENSG00000182173	TSEN54	0	5UTR
cg10646762	0.00416874	0.710024	0.905301	0.899522	0.00577939	7	72777329	72777379	ENSG00000077800	FKBP6	4695	Downstream
cg05014452	0.00417452	0.710024	0.0453558	0.0414847	0.00387116	15	79603147	79603197	ENSG00000166557	TMED3	207	Upstream
cg13962844	0.00417527	0.710024	0.936911	0.923682	0.0132289	7	156714525	156714575	ENSG00000230033	RP5-1121A15.3	22840	Upstream
cg01378222	0.00417659	0.710024	0.883964	0.842782	0.0411817	16	28622445	28622495	ENSG00000196502	SULT1A1	0	EXON
cg13831216	0.0041809	0.710024	0.91697	0.921359	-0.00438887	7	69778638	69778688	ENSG00000158321	AUTS2	0	INTRON
cg27215185	0.00418152	0.710024	0.889838	0.895543	-0.00570467	6	2197723	2197773	ENSG00000112699	GMDS	0	INTRON
cg06034664	0.00418408	0.710024	0.887772	0.897421	-0.0096494	6	168354453	168354503	ENSG00000130396	MLLT4	0	INTRON
cg08529333	0.00418531	0.710024	0.0428133	0.0387298	0.00408344	2	224904788	224904838	ENSG00000135919	SERPINE2	752	Upstream
cg16157615	0.00418671	0.710024	0.91715	0.922526	-0.00537622	3	13607182	13607232	ENSG00000163520	FBLN2	0	INTRON
cg26840770	0.0041893	0.710024	0.0460301	0.0422596	0.00377058	11	27723241	27723291	ENSG00000176697	BDNF	0	INTRON
cg01967073	0.00419111	0.710024	0.985183	0.979576	0.00560639	7	48147081	48147131	ENSG00000183696	UPP1	0	3UTR
cg09503853	0.00419488	0.710024	0.0474862	0.0339743	0.0135119	8	98290525	98290575	ENSG00000180543	TSPYL5	349	Upstream
cg26584545	0.00419547	0.710024	0.0150657	0.00972604	0.00533967	12	96183196	96183246	ENSG00000074527	NTN4	0	INTRON
cg17600661	0.00419761	0.710024	0.0714976	0.0562759	0.0152217	8	94752610	94752660	ENSG00000212998	RBM12B-AS1	0	CDS
cg06817737	0.00419796	0.710024	0.820841	0.813098	0.00774329	12	966395	966445	ENSG00000060237	WNK1	0	CDS
cg07097295	0.00419857	0.710024	0.12647	0.116025	0.0104458	19	53869063	53869113	ENSG00000203326	ZNF525	0	INTRON
cg08051013	0.00420184	0.710024	0.0519977	0.0398683	0.0121294	7	47092954	47093004	ENSG00000214754	AC004870.5	0	EXON
cg18492126	0.00420514	0.710024	0.0899165	0.0863801	0.00353645	21	22369801	22369851	ENSG00000154654	NCAM2	782	Upstream
cg07560932	0.00420521	0.710024	0.917911	0.926788	-0.00887784	20	61597953	61598003	ENSG00000101194	SLC17A9	0	INTRON
cg16942644	0.00420576	0.710024	0.915341	0.920163	-0.00482129	21	46867866	46867916	ENSG00000182871	COL18A1	0	INTRON
cg09920228	0.0042084	0.710024	0.0408009	0.0345823	0.00621863	16	50875495	50875545	ENSG00000260042	CTD-2034I21.1	14980	Downstream
cg00475085	0.00420895	0.710024	0.0472801	0.0412179	0.00606229	11	60674472	60674522	ENSG00000257052	RP11-881M11.2	0	EXON
cg05185584	0.00420988	0.710024	0.138604	0.123777	0.0148267	11	17410181	17410231	ENSG00000187486	KCNJ11	0	TSS
cg24120357	0.00421033	0.710024	0.0742058	0.0716272	0.00257858	5	118691366	118691416	ENSG00000145779	TNFAIP8	0	5UTR
cg03839626	0.00421077	0.710024	0.0438394	0.0392278	0.00461166	11	57479846	57479896	ENSG00000156603	MED19	153	Upstream
cg18766685	0.00421196	0.710024	0.845948	0.855784	-0.00983589	7	155625720	155625770	ENSG00000164690	SHH	20753	Upstream
cg13861244	0.00421358	0.710024	0.876686	0.883253	-0.00656707	1	18214586	18214636	ENSG00000117148	ACTL8	61028	Downstream
cg03735077	0.00421566	0.710024	0.0713949	0.0598896	0.0115052	X	102192754	102192804	ENSG00000102128	RAB40AL	0	CDS
cg14373994	0.00421607	0.710024	0.858183	0.868092	-0.00990892	9	138021690	138021740	ENSG00000130558	OLFM1	8665	Downstream
cg12532563	0.00421914	0.710024	0.0713058	0.0639947	0.0073111	4	83956222	83956272	ENSG00000138663	COPS4	0	TSS
cg18416576	0.004224	0.710024	0.0305054	0.0344263	-0.00392083	7	27214042	27214092	ENSG00000257184	RP1-170O19.20	0	INTRON
cg25729041	0.00422526	0.710024	0.053282	0.0489751	0.00430692	1	52344461	52344511	ENSG00000078618	NRD1	0	TSS
cg13448978	0.00422929	0.710024	0.011718	0.00795631	0.0037617	1	27961795	27961845	ENSG00000000938	FGR	7	Upstream
cg23684344	0.00422995	0.710024	0.064291	0.0571524	0.00713861	13	28534384	28534434	ENSG00000165556	CDX2	1840	Downstream
cg04864846	0.00423469	0.710024	0.859405	0.861975	-0.00257002	16	89614531	89614581	ENSG00000197912	SPG7	0	EXON
cg01190024	0.00423509	0.710024	0.0682736	0.0640268	0.00424686	10	8078356	8078406	ENSG00000197308	GATA3-AS1	14007	Downstream
cg01965508	0.00423513	0.710024	0.856381	0.869807	-0.0134258	1	207120579	207120629	ENSG00000162896	PIGR	768	Upstream
cg11594498	0.0042371	0.710024	0.0160121	0.012661	0.00335103	19	34286190	34286240	ENSG00000153885	KCTD15	598	Upstream
cg25649826	0.00423881	0.710024	0.906016	0.915384	-0.00936822	17	20938691	20938741	ENSG00000124422	USP22	0	INTRON
cg03281154	0.00424352	0.710024	0.90994	0.913796	-0.00385595	5	1086576	1086626	ENSG00000113504	SLC12A7	0	INTRON
cg20794042	0.00424398	0.710024	0.87583	0.880097	-0.00426726	2	102239379	102239429	ENSG00000071054	MAP4K4	73883	Upstream
cg12488586	0.00424964	0.710024	0.883804	0.896316	-0.0125119	5	178220966	178221016	ENSG00000250420	AACSP1	0	INTRON
cg16025567	0.00424987	0.710024	0.0618973	0.0539416	0.00795575	3	186285327	186285377	ENSG00000090520	DNAJB11	0	5UTR
cg01194782	0.00425174	0.710024	0.0521117	0.0485957	0.00351604	5	41904114	41904164	ENSG00000205765	C5orf51	126	Upstream
cg24102622	0.00425334	0.710024	0.0574626	0.0559494	0.00151319	19	13124775	13124825	ENSG00000267417	CTC-239J10.1	0	INTRON
cg05296818	0.00425581	0.710024	0.0504705	0.0465158	0.0039547	14	61117161	61117211	ENSG00000126778	SIX1	0	INTRON
cg25711723	0.00425676	0.710024	0.913306	0.921072	-0.00776605	7	24269010	24269060	ENSG00000228944	AC004485.3	0	INTRON
cg13152501	0.00425809	0.710024	0.933178	0.940149	-0.00697114	7	98626349	98626399	ENSG00000198742	SMURF1	0	5UTR
cg16199881	0.00425889	0.710024	0.0287119	0.0263928	0.00231913	4	187066456	187066506	ENSG00000109794	FAM149A	0	INTRON
cg00990740	0.00425909	0.710024	0.900448	0.912474	-0.0120258	21	39871238	39871288	ENSG00000157554	ERG	0	INTRON
ch.X.2058079F	0.00426513	0.710024	0.0600156	0.0391411	0.0208745	X	141126128	141126178	ENSG00000236205	RP3-406C18.1	109470	Downstream
cg14851345	0.0042716	0.710024	0.801025	0.843049	-0.0420244	6	64423748	64423798	ENSG00000118482	PHF3	0	3UTR
cg00819844	0.00427207	0.710024	0.101853	0.0867172	0.0151353	19	38853286	38853336	ENSG00000099338	CATSPERG	0	3UTR
cg08139499	0.00427252	0.710024	0.0556147	0.0535276	0.00208716	1	100816894	100816944	ENSG00000079335	CDC14A	0	INTRON
cg02204428	0.00427499	0.710024	0.925468	0.932997	-0.00752864	4	156133922	156133972	ENSG00000185149	NPY2R	0	INTRON
cg08286738	0.00428226	0.710024	0.0564266	0.0469895	0.00943712	2	72373189	72373239	ENSG00000003137	CYP26B1	0	INTRON
cg14517126	0.00428429	0.710024	0.899534	0.901957	-0.00242296	15	41923322	41923372	ENSG00000174197	MGA	0	INTRON
cg10147982	0.00428445	0.710024	0.930327	0.938908	-0.00858055	7	40502111	40502161	ENSG00000175600	SUGCT	0	INTRON
cg12159419	0.00428498	0.710024	0.035412	0.0314994	0.00391262	2	217277507	217277557	ENSG00000138375	SMARCAL1	0	5UTR
cg07673230	0.00428645	0.710024	0.0706512	0.0559594	0.0146918	8	98789184	98789234	ENSG00000104341	LAPTM4B	0	INTRON
cg15897310	0.00428654	0.710024	0.0466685	0.040256	0.00641246	6	132272559	132272609	ENSG00000227220	RP11-69I8.3	0	INTRON
cg21149582	0.00429388	0.710024	0.0393039	0.0346779	0.00462598	1	10532837	10532887	ENSG00000142655	PEX14	0	INTRON
cg23995786	0.0043048	0.710024	0.0258364	0.0226903	0.00314611	6	12008850	12008900	ENSG00000229896	RP11-456H18.2	0	EXON
cg08803129	0.00432202	0.710024	0.0375813	0.0342	0.00338132	18	33708871	33708921	ENSG00000141424	SLC39A6	0	INTRON
cg27093361	0.00432415	0.710024	0.874093	0.878529	-0.00443617	17	74908598	74908648	ENSG00000167889	MGAT5B	0	INTRON
cg23854567	0.00432602	0.710024	0.888001	0.891465	-0.00346449	12	120694844	120694894	ENSG00000089159	PXN	0	INTRON
cg19888869	0.00432942	0.710024	0.0355759	0.0343745	0.00120137	4	54967625	54967675	ENSG00000145216	FIP1L1	0	INTRON
cg07671949	0.00433299	0.710024	0.0973612	0.0861427	0.0112185	6	152128289	152128339	ENSG00000091831	ESR1	0	TSS
cg26837962	0.00433612	0.710024	0.932409	0.949242	-0.0168334	16	15613059	15613109	ENSG00000166780	C16orf45	0	INTRON
cg16183450	0.00433807	0.710024	0.0157509	0.0136352	0.0021157	3	184429734	184429784	ENSG00000177383	MAGEF1	0	3UTR
cg01474544	0.00434559	0.710024	0.0716966	0.065476	0.00622055	6	4774792	4774842	ENSG00000236336	RP3-430A16.1	0	EXON
cg12931860	0.00434697	0.710024	0.890834	0.897144	-0.00631013	3	46070350	46070400	ENSG00000173578	XCR1	1116	Upstream
cg27620317	0.00434906	0.710024	0.0435037	0.038211	0.00529273	7	25900767	25900817	ENSG00000270933	CTD-2227E11.1	87460	Downstream
cg01901867	0.00435036	0.710024	0.325478	0.342944	-0.0174665	16	1785566	1785616	ENSG00000138834	MAPK8IP3	0	INTRON
cg22873668	0.00435097	0.710024	0.0618446	0.055605	0.00623965	X	118699298	118699348	ENSG00000018610	CXorf56	0	TSS
cg25607670	0.00435234	0.710024	0.812046	0.775708	0.0363374	3	196750847	196750897	ENSG00000163975	MFI2	0	INTRON
cg08844929	0.00435284	0.710024	0.0735637	0.0665238	0.00703991	17	4543783	4543833	ENSG00000161905	ALOX15	0	INTRON
cg01211627	0.00435448	0.710024	0.930348	0.936707	-0.00635883	3	55733406	55733456	ENSG00000187672	ERC2	0	CDS
cg10386914	0.0043606	0.710024	0.948107	0.950266	-0.00215897	19	12179888	12179938	ENSG00000223547	ZNF844	0	INTRON
cg26907842	0.00436689	0.710024	0.0713324	0.0614188	0.00991365	9	37036051	37036101	ENSG00000196092	PAX5	1948	Upstream
cg05043557	0.00438309	0.710024	0.0423327	0.0365724	0.00576036	17	6460359	6460409	ENSG00000091622	PITPNM3	545	Upstream
cg20071949	0.00438362	0.710024	0.0464226	0.043859	0.00256358	7	129691448	129691498	ENSG00000091732	ZC3HC1	157	Upstream
cg17037924	0.00438538	0.710024	0.0459709	0.0382717	0.0076992	15	48623099	48623149	ENSG00000259488	RP11-154J22.1	0	INTRON
cg20612615	0.00438959	0.710024	0.0525532	0.0511956	0.00135764	6	105850359	105850409	ENSG00000085377	PREP	0	INTRON
cg23169762	0.00439099	0.710024	0.0484361	0.0442543	0.00418173	6	3749853	3749903	ENSG00000168994	PXDC1	0	INTRON
cg00321850	0.00439334	0.710024	0.0681361	0.0632778	0.00485831	1	175162396	175162446	ENSG00000235750	KIAA0040	261	Upstream
cg17886678	0.00439407	0.710024	0.0614838	0.0572725	0.00421129	15	71054850	71054900	ENSG00000137831	UACA	0	INTRON
cg01699630	0.00439843	0.710024	0.912259	0.919928	-0.00766841	6	131894022	131894072	ENSG00000118520	ARG1	212	Upstream
cg12338697	0.00439995	0.710024	0.0357559	0.0305624	0.00519352	4	166034225	166034275	ENSG00000170088	TMEM192	0	INTRON
cg19694978	0.00440075	0.710024	0.0217913	0.019133	0.00265827	1	40420554	40420604	ENSG00000168389	MFSD2A	198	Upstream
cg05022087	0.00440349	0.710024	0.900566	0.906469	-0.00590299	14	62407518	62407568	ENSG00000258882	CTD-2277K2.1	0	INTRON
cg10875695	0.00441069	0.710024	0.0804721	0.0672647	0.0132075	13	114966313	114966363	ENSG00000130177	CDC16	33999	Upstream
cg07926996	0.00441127	0.710024	0.0528597	0.0475437	0.00531594	2	44588701	44588751	ENSG00000138078	PREPL	0	3UTR
cg08688063	0.0044113	0.710024	0.00852298	0.00493725	0.00358573	2	10588470	10588520	ENSG00000115758	ODC1	0	3UTR
cg11986226	0.00441188	0.710024	0.13488	0.11532	0.0195606	7	40026389	40026439	ENSG00000065883	CDK13	0	INTRON
cg02094388	0.00441281	0.710024	0.0526697	0.0400128	0.0126569	10	27443269	27443319	ENSG00000136758	YME1L1	0	TSS
cg04672538	0.00441737	0.710024	0.0498588	0.0353952	0.0144636	17	66287070	66287120	ENSG00000141337	ARSG	0	INTRON
cg24803391	0.00441769	0.710024	0.0621869	0.0601516	0.00203533	7	21209289	21209339	ENSG00000243633	RN7SL542P	45820	Downstream
cg06321376	0.00441952	0.710024	0.0567011	0.0514141	0.00528697	5	110847590	110847640	ENSG00000164211	STARD4	0	INTRON
cg16526137	0.00442134	0.710024	0.0126579	0.0125221	0.000135806	16	68573503	68573553	ENSG00000184939	ZFP90	0	INTRON
cg18388972	0.00442194	0.710024	0.112839	0.105972	0.00686717	1	156308125	156308175	ENSG00000163468	CCT3	0	3UTR
ch.7.1578169F	0.00442275	0.710024	0.06708	0.0775612	-0.0104812	7	72409004	72409054	ENSG00000196313	POM121	0	INTRON
cg11630696	0.00442407	0.710024	0.0532844	0.0418904	0.011394	3	79817284	79817334	ENSG00000169855	ROBO1	319	Upstream
cg07969918	0.00442579	0.710024	0.858725	0.868924	-0.0101989	22	31682860	31682910	ENSG00000100100	PIK3IP1	0	INTRON
cg26997028	0.00442652	0.710024	0.260244	0.288265	-0.0280209	5	76012826	76012876	ENSG00000181104	F2R	0	INTRON
cg02631838	0.00442787	0.710024	0.0411711	0.034318	0.00685305	1	33358787	33358837	ENSG00000121905	HPCA	0	INTRON
cg07398839	0.00442882	0.710024	0.85612	0.879017	-0.0228972	15	101661833	101661883	ENSG00000259365	RP11-424I19.1	4082	Downstream
cg13947385	0.00443656	0.710024	0.922274	0.921621	0.000653475	12	125605552	125605602	ENSG00000081760	AACS	0	5UTR
cg04560225	0.00444783	0.710024	0.0488778	0.0407361	0.00814175	1	91195335	91195385	ENSG00000143032	BARHL2	12541	Upstream
cg10013491	0.00444903	0.710024	0.0683144	0.0524311	0.0158833	X	102190163	102190213	ENSG00000102128	RAB40AL	1987	Upstream
cg12283482	0.0044503	0.710024	0.0523547	0.0435043	0.0088504	4	57254705	57254755	ENSG00000269921	RP11-646I6.5	386	Downstream
cg09439920	0.00445581	0.710024	0.0574518	0.0483114	0.00914045	3	99979116	99979166	ENSG00000036054	TBC1D23	678	Upstream
cg04970847	0.00447511	0.710024	0.947315	0.95342	-0.00610486	16	1351305	1351355	ENSG00000260710	RP11-616M22.7	2138	Upstream
cg02010738	0.0044754	0.710024	0.0875685	0.0725887	0.0149798	19	2095417	2095467	ENSG00000172081	MOB3A	0	INTRON
cg01572333	0.00448193	0.710024	0.111943	0.107963	0.00397976	10	64574612	64574662	ENSG00000122877	EGR2	0	INTRON
cg17414431	0.00448224	0.710024	0.0765734	0.0657932	0.0107802	19	49622666	49622716	ENSG00000177380	PPFIA3	0	5UTR
cg03840467	0.00448224	0.710024	0.0983536	0.0858378	0.0125158	17	75278161	75278211	ENSG00000184640	2018-09-09	0	INTRON
cg23480021	0.00448791	0.710024	0.077687	0.060057	0.0176299	3	22412745	22412795	ENSG00000151789	ZNF385D	0	INTRON
cg21019315	0.00448809	0.710024	0.131081	0.11909	0.011991	8	133687496	133687546	ENSG00000129295	LRRC6	0	EXON
cg09169615	0.00449081	0.710024	0.0682129	0.0647784	0.00343457	5	68665799	68665849	ENSG00000085231	TAF9	0	TSS
cg15523998	0.00449206	0.710024	0.0799591	0.0669315	0.0130277	13	25337689	25337739	ENSG00000132972	RNF17	551	Upstream
cg10011623	0.00449459	0.710024	0.0573535	0.0546442	0.00270938	20	57463526	57463576	ENSG00000087460	GNAS	0	EXON
cg12271332	0.00450895	0.710024	0.0666239	0.0562954	0.0103285	8	67579559	67579609	ENSG00000175073	VCPIP1	107	Upstream
cg13482925	0.00450929	0.710024	0.0654001	0.0608054	0.00459468	10	64028701	64028751	ENSG00000182010	RTKN2	235	Upstream
cg05871254	0.00451655	0.710024	0.0811033	0.0695549	0.0115484	17	14213224	14213274	ENSG00000125430	HS3ST3B1	0	INTRON
cg02123734	0.00451745	0.710024	0.0633047	0.0529945	0.0103102	10	50649617	50649667	ENSG00000235939	RP11-123B3.2	0	INTRON
cg16189954	0.00452005	0.710024	0.0864084	0.0894572	-0.00304882	22	29138266	29138316	ENSG00000183765	CHEK2	0	3UTR
cg04959634	0.0045234	0.710024	0.0411594	0.0329469	0.00821254	7	27219223	27219273	ENSG00000253293	HOXA10	0	CDS
cg13229360	0.00452771	0.710024	0.0910961	0.0823226	0.00877356	5	171882239	171882289	ENSG00000174705	SH3PXD2B	712	Upstream
cg21185271	0.00453154	0.710024	0.929697	0.925245	0.00445178	12	52569361	52569411	ENSG00000167767	KRT80	0	INTRON
cg13087299	0.0045356	0.710024	0.0745118	0.0612025	0.0133092	6	167699999	167700049	ENSG00000112494	UNC93A	0	INTRON
cg06014958	0.00453925	0.710024	0.0412733	0.0351232	0.00615015	6	10425504	10425554	ENSG00000228478	RP1-290I10.3	0	INTRON
cg18603577	0.00453959	0.710024	0.845303	0.842669	0.00263432	12	123900053	123900103	ENSG00000150977	RILPL2	0	5UTR
cg06789445	0.00454498	0.710024	0.928829	0.9469	-0.0180709	3	69942667	69942717	ENSG00000187098	MITF	0	INTRON
cg00725777	0.00454522	0.710024	0.117428	0.102458	0.0149701	X	102630410	102630460	ENSG00000166681	NGFRAP1	808	Upstream
cg00972976	0.0045454	0.710024	0.687815	0.727466	-0.0396515	6	150232202	150232252	ENSG00000223701	RAET1E-AS1	0	INTRON
cg08928408	0.00454832	0.710024	0.926283	0.938345	-0.0120621	3	149454057	149454107	ENSG00000018408	WWTR1	0	INTRON
cg19816586	0.0045507	0.710024	0.951678	0.928718	0.0229603	12	79796258	79796308	ENSG00000257894	RP1-78O14.1	0	INTRON
cg15906007	0.00455359	0.710024	0.909183	0.921545	-0.0123622	22	38890665	38890715	ENSG00000100201	DDX17	0	CDS
cg17078253	0.00455377	0.710024	0.0871764	0.0801667	0.00700968	2	176944272	176944322	ENSG00000174279	EVX2	0	5UTR
cg27093912	0.00455763	0.710024	0.766679	0.786556	-0.0198774	16	15009282	15009332	ENSG00000207425	Y_RNA	0	EXON
cg04775059	0.0045639	0.710024	0.113693	0.127664	-0.0139719	7	64541386	64541436	ENSG00000227113	RP11-460N20.4	2228	Downstream
cg03798045	0.00456593	0.710024	0.920722	0.933566	-0.0128441	10	133195037	133195087	ENSG00000176769	TCERG1L	85053	Upstream
cg01733438	0.00457009	0.710024	0.137105	0.114695	0.0224097	17	75276068	75276118	ENSG00000263718	RP11-285E9.6	0	INTRON
cg24544512	0.0045704	0.710024	0.869806	0.889023	-0.0192171	6	100836915	100836965	ENSG00000112246	SIM1	0	5UTR
cg20419724	0.00457314	0.710024	0.0472339	0.0395782	0.00765565	2	55746997	55747047	ENSG00000163001	CCDC104	0	CDS
cg18668382	0.00457529	0.710024	0.0731377	0.0631138	0.0100239	14	96002076	96002126	ENSG00000182512	GLRX5	0	INTRON
cg03080985	0.00458499	0.710024	0.060266	0.0593576	0.000908339	6	80340682	80340732	ENSG00000198478	SH3BGRL2	268	Upstream
cg23439460	0.00458819	0.710024	0.0437555	0.0366322	0.00712323	10	102809905	102809955	ENSG00000107819	SFXN3	8907	Downstream
cg09390001	0.00459221	0.710024	0.0538515	0.0432903	0.0105612	15	79725641	79725691	ENSG00000169330	KIAA1024	0	INTRON
cg03176996	0.00459283	0.710024	0.0792012	0.0700663	0.00913488	5	95296047	95296097	ENSG00000118985	ELL2	0	INTRON
cg11588903	0.00459465	0.710024	0.918838	0.923718	-0.00488023	19	17208444	17208494	ENSG00000099331	MYO9B	0	INTRON
cg21683390	0.00459651	0.710024	0.920487	0.92938	-0.00889341	18	13259039	13259089	ENSG00000168675	LDLRAD4	0	INTRON
cg02485347	0.00459874	0.710024	0.0257088	0.020325	0.0053838	8	25042425	25042475	ENSG00000147459	DOCK5	0	CDS
cg14555733	0.0045991	0.710024	0.0602941	0.0533497	0.00694443	15	24347014	24347064	ENSG00000260551	PWRN2	60837	Downstream
cg15457795	0.00459938	0.710024	0.104218	0.0868335	0.0173846	3	9747134	9747184	ENSG00000144550	CPNE9	0	CDS
cg06584494	0.0046056	0.710024	0.0371364	0.0375212	-0.000384777	7	54614428	54614478	ENSG00000170419	VSTM2A	0	EXON
cg06331674	0.00460618	0.710024	0.047714	0.044324	0.00339007	7	32534853	32534903	ENSG00000106355	LSM5	0	TSS
cg01276381	0.00461494	0.710024	0.0850708	0.0748576	0.0102132	6	150039718	150039768	ENSG00000131023	LATS1	326	Upstream
cg18673409	0.00461854	0.710024	0.0601606	0.0513695	0.00879104	17	74448111	74448161	ENSG00000175931	UBE2O	0	INTRON
cg21616031	0.00462187	0.710024	0.934099	0.929831	0.00426783	1	15576345	15576395	ENSG00000142621	FHAD1	0	INTRON
cg09462575	0.00462725	0.710024	0.776947	0.796179	-0.0192324	20	43803436	43803486	ENSG00000124102	PI3	31	Upstream
cg27280396	0.00462779	0.710024	0.0796306	0.07317	0.00646056	15	61521666	61521716	ENSG00000069667	RORA	148	Upstream
cg03915752	0.00462978	0.710024	0.86585	0.888279	-0.0224286	1	66802156	66802206	ENSG00000184588	PDE4B	0	INTRON
cg09615505	0.00464131	0.710024	0.0988977	0.0908432	0.00805448	2	176977236	176977286	ENSG00000128710	HOXD10	0	INTRON
cg25460984	0.00464426	0.710024	0.0312574	0.0253767	0.0058807	6	1608395	1608445	ENSG00000054598	FOXC1	2236	Upstream
cg27016494	0.00464758	0.710024	0.0473524	0.0474809	-0.000128428	7	96651585	96651635	ENSG00000105880	DLX5	0	CDS
cg07091529	0.00464922	0.710024	0.909474	0.914888	-0.0054132	2	16804360	16804410	ENSG00000197872	FAM49A	0	3UTR
cg11257324	0.00465775	0.710024	0.619824	0.661462	-0.0416383	6	150232125	150232175	ENSG00000268592	RP11-244K5.8	0	INTRON
cg23822915	0.00465877	0.710024	0.0555483	0.0539795	0.00156888	6	84569160	84569210	ENSG00000065615	CYB5R4	152	Upstream
cg09240095	0.00466171	0.710024	0.0706188	0.0668614	0.00375735	12	70759255	70759305	ENSG00000135643	KCNMB4	751	Upstream
cg10115827	0.00466185	0.710024	0.040169	0.0366608	0.00350815	1	95538374	95538424	ENSG00000172339	ALG14	0	CDS
cg20583316	0.00466504	0.710024	0.916881	0.928405	-0.0115247	7	100770475	100770525	ENSG00000106366	SERPINE1	0	5UTR
cg12333845	0.00466671	0.710024	0.827828	0.840441	-0.0126137	7	4869990	4870040	ENSG00000157927	RADIL	0	INTRON
cg23055217	0.00466689	0.710024	0.0643705	0.0463019	0.0180686	8	49493816	49493866	ENSG00000253608	RP11-770E5.1	0	INTRON
cg22830273	0.00466984	0.710024	0.0433613	0.0368975	0.00646376	2	142889282	142889332	ENSG00000244125	AC078882.1	0	INTRON
cg23235497	0.00467238	0.710024	0.0765485	0.0713412	0.00520734	1	110692851	110692901	ENSG00000197106	SLC6A17	207	Upstream
cg02075099	0.00467298	0.710024	0.0143169	0.0126875	0.00162937	16	85645014	85645064	ENSG00000131149	GSE1	0	TSS
ch.19.931598F	0.00467347	0.710024	0.0325017	0.0267177	0.00578397	19	24232203	24232253	ENSG00000268362	CTD-2017D11.1	0	EXON
cg15790255	0.00467652	0.710024	0.902012	0.919071	-0.0170588	17	976093	976143	ENSG00000159842	ABR	0	INTRON
cg14914822	0.0046792	0.710024	0.0100059	0.00664764	0.00335827	18	55713182	55713232	ENSG00000049759	NEDD4L	0	EXON
cg00055462	0.00468071	0.710024	0.95736	0.954138	0.00322184	13	99023845	99023895	ENSG00000152767	FARP1	0	INTRON
cg23372422	0.00468232	0.710024	0.832321	0.843978	-0.0116568	1	12061723	12061773	ENSG00000116688	MFN2	0	INTRON
cg16163847	0.00468243	0.710024	0.896368	0.906885	-0.0105174	13	52165355	52165405	ENSG00000139668	WDFY2	0	INTRON
cg21923621	0.00469064	0.710024	0.0573739	0.0545691	0.00280479	20	21106965	21107015	ENSG00000088970	PLK1S1	0	INTRON
cg25682988	0.00470128	0.710024	0.587759	0.643593	-0.0558342	2	170439897	170439947	ENSG00000138398	PPIG	903	Upstream
cg09221867	0.00470635	0.710024	0.0938885	0.0894733	0.0044152	4	134071614	134071664	ENSG00000138650	PCDH10	0	CDS
cg18814344	0.00470749	0.710024	0.849385	0.869566	-0.0201806	5	139040497	139040547	ENSG00000171604	CXXC5	0	INTRON
cg16593081	0.00470813	0.710024	0.904011	0.907887	-0.00387668	15	55799878	55799928	ENSG00000256061	DYX1C1	0	INTRON
cg01903241	0.00471077	0.710024	0.884877	0.863378	0.0214988	7	158049945	158049995	ENSG00000155093	PTPRN2	0	INTRON
cg05592718	0.00471483	0.710024	0.265963	0.320918	-0.0549554	22	47609318	47609368	ENSG00000054611	TBC1D22A	37982	Downstream
cg03342498	0.00471992	0.710024	0.0519064	0.0479661	0.00394031	6	10411323	10411373	ENSG00000229950	TFAP2A-AS1	0	INTRON
cg12268958	0.00472147	0.710024	0.00955713	0.0123234	-0.00276623	18	21166669	21166719	ENSG00000141458	NPC1	0	3UTR
cg07747970	0.00472533	0.710024	0.0500016	0.0464218	0.00357982	17	35293670	35293720	ENSG00000255509	RP11-445F12.1	0	INTRON
cg01225317	0.00472572	0.710024	0.0830216	0.078982	0.00403962	1	205473829	205473879	ENSG00000117266	CDK18	0	TSS
cg10745499	0.00472613	0.710024	0.0551808	0.0459155	0.00926526	6	100906684	100906734	ENSG00000112246	SIM1	0	INTRON
cg03591223	0.00472845	0.710024	0.0587571	0.0565277	0.00222939	14	23388530	23388580	ENSG00000237054	PRMT5-AS1	85	Upstream
cg13655923	0.00472904	0.710024	0.0614988	0.05969	0.00180881	17	57784393	57784443	ENSG00000141378	PTRH2	0	INTRON
cg02255510	0.00472941	0.710024	0.0559017	0.0447063	0.0111954	2	37310347	37310397	ENSG00000008869	HEATR5B	0	INTRON
cg12936797	0.0047319	0.710024	0.0280235	0.0265695	0.00145395	4	142054817	142054867	ENSG00000170153	RNF150	0	INTRON
cg20687098	0.00473194	0.710024	0.880558	0.888332	-0.00777365	2	175480992	175481042	ENSG00000236449	AC018890.6	0	INTRON
cg19710302	0.00473241	0.710024	0.0191155	0.0138801	0.00523544	4	56915602	56915652	ENSG00000174799	CEP135	16073	Downstream
cg17788832	0.00473373	0.710024	0.0738242	0.0655005	0.00832367	8	87081605	87081655	ENSG00000147614	ATP6V0D2	0	INTRON
cg16808310	0.00473583	0.710024	0.0370288	0.0303677	0.00666104	20	37555833	37555883	ENSG00000101447	FAM83D	0	INTRON
cg17408663	0.00474259	0.710024	0.0339503	0.0286956	0.0052547	4	164415464	164415514	ENSG00000198498	TMA16	80	Upstream
cg27590407	0.00474261	0.710024	0.0716066	0.0685173	0.00308927	3	32023403	32023453	ENSG00000197385	ZNF860	0	INTRON
cg06503315	0.00474348	0.710024	0.0590921	0.0539751	0.00511705	2	154333268	154333318	ENSG00000227400	AC012501.2	0	INTRON
cg16865777	0.00474774	0.710024	0.0327109	0.0290407	0.00367023	17	73452553	73452603	ENSG00000177728	KIAA0195	0	5UTR
cg27014435	0.00475351	0.710024	0.833997	0.802317	0.03168	7	158093276	158093326	ENSG00000155093	PTPRN2	0	INTRON
cg06719487	0.00475672	0.710024	0.0489259	0.0429077	0.00601823	1	10489913	10489963	ENSG00000271989	RP4-736L20.3	0	EXON
cg15393304	0.00476006	0.710024	0.89839	0.906415	-0.00802475	6	168898333	168898383	ENSG00000112562	SMOC2	0	INTRON
cg20047230	0.00476095	0.710024	0.0533699	0.0463674	0.00700249	16	19535043	19535093	ENSG00000103540	CCP110	40	Upstream
cg06578089	0.00476875	0.710024	0.923568	0.934005	-0.0104367	14	81864574	81864624	ENSG00000140022	STON2	0	INTRON
cg09462587	0.00477053	0.710024	0.0497226	0.0476078	0.0021148	11	65769443	65769493	ENSG00000175376	EIF1AD	0	3UTR
cg13365375	0.00477346	0.710024	0.0246359	0.0210296	0.00360633	7	128864586	128864636	ENSG00000158467	AHCYL2	228	Upstream
cg21472700	0.00477722	0.710024	0.0250527	0.0209204	0.0041323	2	172543945	172543995	ENSG00000077380	DYNC1I2	0	TSS
cg15272974	0.00478077	0.710024	0.911304	0.922483	-0.0111785	15	64130137	64130187	ENSG00000103657	HERC1	3996	Upstream
cg13312094	0.00478168	0.710024	0.872684	0.877557	-0.00487321	19	19321358	19321408	ENSG00000130287	NCAN	1374	Upstream
cg23447792	0.00478169	0.710024	0.861421	0.866061	-0.00464013	12	132606667	132606717	ENSG00000185684	EP400NL	0	3UTR
cg22715760	0.00478185	0.710024	0.0311299	0.0250247	0.00610522	15	44069287	44069337	ENSG00000140264	SERF2	0	TSS
cg13900559	0.00478239	0.710024	0.0179222	0.01549	0.00243223	11	18417831	18417881	ENSG00000134333	LDHA	0	5UTR
cg26841048	0.00478396	0.710024	0.0519985	0.0450074	0.00699103	17	46622453	46622503	ENSG00000173917	HOXB2	0	3UTR
cg02545261	0.00478569	0.710024	0.0442663	0.0417725	0.00249373	5	174115668	174115718	ENSG00000120149	MSX2	35818	Upstream
cg00247471	0.00478901	0.710024	0.0500049	0.0482593	0.00174556	12	63329257	63329307	ENSG00000252660	Y_RNA	174	Upstream
cg09155044	0.00479235	0.710024	0.0514043	0.0423038	0.00910049	16	31106784	31106834	ENSG00000167397	VKORC1	0	CDS
cg11337018	0.00479657	0.710024	0.0127978	0.00899806	0.00379973	1	24513943	24513993	ENSG00000185436	IFNLR1	0	INTRON
cg07870982	0.00479991	0.710024	0.0250918	0.0221688	0.00292297	16	79632991	79633041	ENSG00000178573	MAF	0	CDS
cg05893865	0.00480166	0.710024	0.91439	0.921027	-0.00663712	2	157740880	157740930	ENSG00000238069	RPLP0P7	105996	Upstream
cg08331138	0.00480502	0.710024	0.0271133	0.0240479	0.00306538	17	5001232	5001282	ENSG00000180787	ZFP3	1563	Downstream
cg14203292	0.0048124	0.710024	0.0431351	0.0478615	-0.00472647	19	9434718	9434768	ENSG00000188321	ZNF559	0	5UTR
cg21415347	0.00481442	0.710024	0.0987076	0.0915743	0.00713332	1	22777790	22777840	ENSG00000184677	ZBTB40	504	Upstream
cg01877814	0.00481548	0.710024	0.0664411	0.0589463	0.00749484	15	89879048	89879098	ENSG00000261441	RP11-217B1.2	0	EXON
cg26777809	0.00481614	0.710024	0.910897	0.916457	-0.00556031	6	53695332	53695382	ENSG00000137269	LRRC1	0	INTRON
cg11363483	0.00482247	0.710024	0.895245	0.886775	0.00846974	20	37058495	37058545	ENSG00000196756	SNHG17	0	INTRON
cg14847483	0.0048265	0.710024	0.0562382	0.0470603	0.0091779	15	34516591	34516641	ENSG00000128463	EMC4	559	Upstream
cg05663031	0.00483598	0.710024	0.893358	0.902165	-0.00880642	3	187453672	187453722	ENSG00000113916	BCL6	0	INTRON
cg07489607	0.0048377	0.710024	0.771731	0.773249	-0.00151772	5	759999	760049	ENSG00000188818	ZDHHC11	0	INTRON
cg04667467	0.00484024	0.710024	0.0439886	0.0420925	0.00189613	16	90089127	90089177	ENSG00000141013	GAS8	0	5UTR
cg19393006	0.0048446	0.710024	0.0673363	0.0531212	0.0142151	9	135820718	135820768	ENSG00000165702	GFI1B	164	Upstream
cg10742523	0.00484719	0.710024	0.878852	0.892165	-0.0133129	4	55650344	55650394	ENSG00000157404	KIT	43463	Downstream
cg16253641	0.00484784	0.710024	0.100149	0.087687	0.0124623	1	85929900	85929950	ENSG00000153904	DDAH1	0	INTRON
cg12423658	0.00485362	0.710024	0.891684	0.899421	-0.00773675	13	111318506	111318556	ENSG00000134905	CARS2	0	INTRON
cg20581321	0.00485475	0.710024	0.100767	0.08372	0.0170466	2	98963584	98963634	ENSG00000227987	AC092675.4	0	EXON
cg01517740	0.00485689	0.710024	0.0434272	0.0350984	0.00832883	8	65291989	65292039	ENSG00000254377	LINC00966	0	INTRON
cg06273075	0.00486665	0.710024	0.0560386	0.0525751	0.0034635	16	14397687	14397737	ENSG00000262454	RP11-65J21.3	0	INTRON
cg04603184	0.00486719	0.710024	0.0363787	0.032714	0.0036647	6	13924880	13924930	ENSG00000180537	RNF182	0	INTRON
cg06563589	0.00486921	0.710024	0.0384093	0.0353239	0.00308533	8	96282014	96282064	ENSG00000253773	KB-1047C11.2	0	INTRON
cg25102370	0.00486948	0.710024	0.07857	0.0761194	0.00245063	4	174451092	174451142	ENSG00000164107	HAND2	0	3UTR
cg00202568	0.00487255	0.710024	0.914227	0.923391	-0.00916467	8	55528117	55528167	ENSG00000104237	RP1	460	Upstream
cg25342125	0.00487646	0.710024	0.135882	0.115224	0.0206573	3	191046379	191046429	ENSG00000188958	UTS2B	0	3UTR
cg13268671	0.00487985	0.710024	0.0980431	0.0908947	0.00714839	2	166810584	166810634	ENSG00000123607	TTC21B	231	Upstream
cg11100309	0.00488028	0.710024	0.0456929	0.0372924	0.00840052	12	57637219	57637269	ENSG00000185482	STAC3	0	5UTR
cg05593641	0.00488576	0.710024	0.00988081	0.00840663	0.00147417	10	106398815	106398865	ENSG00000156395	SORCS3	1994	Upstream
cg25315362	0.00488901	0.710024	0.067302	0.0605986	0.00670346	3	116164575	116164625	ENSG00000185565	LSAMP	0	INTRON
cg21204310	0.00489012	0.710024	0.92233	0.934574	-0.0122437	3	64494751	64494801	ENSG00000212340	RNU6-739P	2630	Upstream
cg18922542	0.00489204	0.710024	0.0702521	0.0498149	0.0204372	7	70256002	70256052	ENSG00000158321	AUTS2	0	3UTR
cg15190742	0.00489265	0.710024	0.0901976	0.0846224	0.00557524	4	42154091	42154141	ENSG00000188848	BEND4	0	CDS
cg20306180	0.0048982	0.710024	0.136461	0.145264	-0.00880299	22	32340148	32340198	ENSG00000128254	C22orf24	0	INTRON
cg09336277	0.00490588	0.710024	0.828597	0.843166	-0.0145692	16	1261665	1261715	ENSG00000196557	CACNA1H	0	INTRON
cg01272081	0.00490818	0.710024	0.0459997	0.0418784	0.00412126	9	32551478	32551528	ENSG00000235453	TOPORS-AS1	0	EXON
cg13866253	0.00490906	0.710024	0.923849	0.928366	-0.00451687	11	77092952	77093002	ENSG00000149269	PAK1	0	INTRON
cg12836610	0.00490992	0.710024	0.0283499	0.0215412	0.00680869	11	47663489	47663539	ENSG00000109919	MTCH2	0	INTRON
cg13573928	0.00491074	0.710024	0.0661043	0.0626264	0.00347792	4	169754533	169754583	ENSG00000129116	PALLD	0	INTRON
cg17751435	0.00491118	0.710024	0.0124277	0.00848831	0.00393944	10	123368356	123368406	ENSG00000223432	RP11-62L18.3	6533	Downstream
cg03746823	0.00491178	0.710024	0.0785624	0.075472	0.00309032	10	61122099	61122149	ENSG00000148541	FAM13C	0	INTRON
cg26474270	0.00491625	0.710024	0.0339691	0.0318697	0.00209941	16	73092774	73092824	ENSG00000140836	ZFHX3	0	3UTR
cg20991421	0.00491674	0.710024	0.0560535	0.0506959	0.00535754	6	87646691	87646741	ENSG00000168830	HTR1E	283	Upstream
cg21195337	0.0049301	0.710024	0.0371807	0.0338653	0.00331542	2	47143409	47143459	ENSG00000068724	TTC7A	0	5UTR
cg07960155	0.00493141	0.710024	0.0448156	0.0437327	0.00108287	14	37666945	37666995	ENSG00000151338	MIPOL1	123	Upstream
cg14619806	0.00493206	0.710024	0.895078	0.902914	-0.00783615	10	125768097	125768147	ENSG00000182022	CHST15	0	5UTR
cg00290028	0.00493311	0.710024	0.0370915	0.035642	0.00144954	13	37393076	37393126	ENSG00000133111	RFXAP	235	Upstream
cg27196745	0.00493416	0.710024	0.0581568	0.0575905	0.000566323	12	15475270	15475320	ENSG00000134533	RERG	0	INTRON
cg11401558	0.00493743	0.710024	0.040301	0.0370127	0.00328831	8	99057144	99057194	ENSG00000156482	RPL30	0	5UTR
cg22797175	0.00493922	0.710024	0.0613246	0.0574643	0.0038603	12	16064028	16064078	ENSG00000023697	DERA	28	Upstream
cg25373430	0.00494309	0.710024	0.881901	0.888241	-0.00634018	1	35220482	35220532	ENSG00000163866	SMIM12	0	INTRON
cg03407567	0.00494357	0.710024	0.0508459	0.0445447	0.00630116	12	56545569	56545619	ENSG00000257809	RP11-603J24.14	0	INTRON
cg00708060	0.00494407	0.710024	0.0442663	0.0373893	0.00687705	3	49208638	49208688	ENSG00000185909	KLHDC8B	356	Upstream
cg25257687	0.00494427	0.710024	0.916983	0.928004	-0.0110216	7	44609697	44609747	ENSG00000136271	DDX56	0	5UTR
cg12628062	0.0049462	0.710024	0.0478903	0.0430504	0.00483984	17	40729397	40729447	ENSG00000131470	PSMC3IP	0	INTRON
cg12785087	0.00495122	0.710024	0.0615031	0.0588827	0.0026204	11	63705945	63705995	ENSG00000110583	NAA40	436	Upstream
cg17808882	0.00495671	0.710024	0.0703579	0.063525	0.00683286	8	16859875	16859925	ENSG00000078579	FGF20	185	Upstream
cg19910763	0.00495875	0.710024	0.85858	0.869051	-0.0104704	1	215773021	215773071	ENSG00000136636	KCTD3	0	INTRON
cg05648868	0.00496537	0.710024	0.0577734	0.0531239	0.00464945	2	135762084	135762134	ENSG00000176601	MAP3K19	0	INTRON
cg12137156	0.00498209	0.710024	0.0736618	0.0603041	0.0133577	8	49985020	49985070	ENSG00000168333	C8orf22	0	5UTR
cg14468913	0.00498265	0.710024	0.0423299	0.0327841	0.00954574	1	218338760	218338810	ENSG00000201493	RNU1-141P	35466	Downstream
cg01320211	0.00498289	0.710024	0.882128	0.88837	-0.00624109	15	48019757	48019807	ENSG00000137872	SEMA6D	0	INTRON
cg09875087	0.00498301	0.710024	0.0644412	0.0594245	0.00501674	1	184724774	184724824	ENSG00000116406	EDEM3	727	Upstream
cg05499499	0.00498339	0.710024	0.893858	0.908704	-0.0148463	2	220263566	220263616	ENSG00000123992	DNPEP	0	INTRON
cg02062731	0.00498642	0.710024	0.0579555	0.0491517	0.00880386	16	69139395	69139445	ENSG00000103044	HAS3	22	Upstream
cg02110858	0.00498791	0.710024	0.0095998	0.00508822	0.00451158	8	145028221	145028271	ENSG00000178209	PLEC	0	INTRON
cg14435640	0.00499819	0.710024	0.0426376	0.0353231	0.00731443	8	41436127	41436177	ENSG00000158669	AGPAT6	0	INTRON
cg14205321	0.00500042	0.710024	0.0286563	0.0253558	0.00330045	6	100050613	100050663	ENSG00000112238	PRDM13	3943	Upstream
cg23233843	0.00500862	0.710024	0.908244	0.915665	-0.00742061	4	41878690	41878740	ENSG00000245870	LINC00682	0	EXON
cg09466067	0.00500984	0.710024	0.0788158	0.0696413	0.00917458	16	2581683	2581733	ENSG00000266232	MIR3178	190	Downstream
cg07883622	0.00501193	0.710024	0.0274918	0.0200886	0.00740319	12	62998133	62998183	ENSG00000257354	RP11-631N16.2	0	INTRON
cg14439622	0.00501423	0.710024	0.0318442	0.0259813	0.00586292	18	19752291	19752341	ENSG00000141448	GATA6	0	INTRON
cg18288967	0.0050155	0.710024	0.180538	0.158712	0.0218261	1	45987693	45987743	ENSG00000117450	PRDX1	0	INTRON
cg03021296	0.00501718	0.710024	0.890892	0.875051	0.0158413	7	158060613	158060663	ENSG00000155093	PTPRN2	0	INTRON
ch.3.72168943F	0.00501909	0.710024	0.0236535	0.0203762	0.00327728	3	72086252	72086302	ENSG00000241163	LINC00877	0	INTRON
cg01072639	0.00502061	0.710024	0.0796114	0.073939	0.00567245	20	5891732	5891782	ENSG00000089199	CHGB	294	Upstream
cg03995857	0.00502081	0.710024	0.093067	0.0851923	0.00787471	7	24796504	24796554	ENSG00000105928	DFNA5	0	INTRON
cg08614290	0.00502227	0.710024	0.0400115	0.0375068	0.00250469	7	158938490	158938540	ENSG00000106018	VIPR2	841	Upstream
cg10276116	0.00502253	0.710024	0.920448	0.935686	-0.015238	6	154535071	154535121	ENSG00000074706	IPCEF1	0	INTRON
cg19382019	0.00502858	0.710024	0.886945	0.887147	-0.000201926	19	48796139	48796189	ENSG00000105479	CCDC114	3525	Downstream
cg04021663	0.00503017	0.710024	0.0538619	0.0485208	0.00534114	1	67395498	67395548	ENSG00000198160	MIER1	0	INTRON
cg16271453	0.00503477	0.710024	0.884092	0.91449	-0.0303978	3	142027065	142027115	ENSG00000114127	XRN1	0	5UTR
cg26095658	0.00504048	0.710024	0.0289928	0.0246347	0.00435804	2	71017886	71017936	ENSG00000183733	FIGLA	111	Upstream
cg16872795	0.00504408	0.710024	0.0275313	0.0215241	0.00600714	11	111957487	111957537	ENSG00000204370	SDHD	0	TSS
cg09164203	0.00504633	0.710024	0.0758007	0.104938	-0.0291373	10	43048601	43048651	ENSG00000234420	ZNF37BP	331	Upstream
cg03003608	0.00504886	0.710024	0.0455899	0.0373755	0.00821435	14	32544959	32545009	ENSG00000258655	ARHGAP5-AS1	0	EXON
cg12374775	0.00505042	0.710024	0.064461	0.0562229	0.00823816	15	85174384	85174434	ENSG00000176700	SCAND2P	248	Upstream
cg13375916	0.0050512	0.710024	0.878225	0.881931	-0.00370662	8	143055974	143056024	ENSG00000254183	RP11-953B20.2	5772	Upstream
cg26909613	0.00505773	0.710024	0.920542	0.886267	0.0342744	7	8124496	8124546	ENSG00000106415	GLCCI1	0	CDS
cg15370536	0.00506033	0.710024	0.859498	0.867812	-0.00831356	17	38232079	38232129	ENSG00000126351	THRA	0	INTRON
cg21213853	0.00506169	0.710024	0.069359	0.0607241	0.0086349	3	51741472	51741522	ENSG00000164082	GRM2	0	5UTR
cg02749105	0.00506282	0.710024	0.0606231	0.054613	0.00601005	19	58879007	58879057	ENSG00000152475	ZNF837	0	5UTR
cg10531263	0.00506395	0.710024	0.893679	0.909917	-0.016238	4	8037324	8037374	ENSG00000163995	ABLIM2	0	INTRON
cg27285056	0.00506584	0.710024	0.897648	0.908218	-0.01057	19	50868830	50868880	ENSG00000131400	NAPSA	0	3UTR
cg23845609	0.0050691	0.710024	0.745234	0.75413	-0.0088959	11	47609308	47609358	ENSG00000196666	FAM180B	0	CDS
cg26353468	0.00507064	0.710024	0.0499813	0.0457583	0.00422295	19	50553681	50553731	ENSG00000269091	CTD-2126E3.3	0	INTRON
cg15819352	0.00507342	0.710024	0.746339	0.762151	-0.0158111	1	1845891	1845941	ENSG00000169885	CALML6	325	Upstream
cg06964230	0.00507572	0.710024	0.0579579	0.054049	0.00390891	17	8027912	8027962	ENSG00000179111	HES7	502	Upstream
cg14978307	0.00507612	0.710024	0.0477803	0.0431635	0.00461687	7	155242635	155242685	ENSG00000236544	AC008060.8	0	INTRON
cg16790291	0.00507614	0.710024	0.0715974	0.0656791	0.00591829	4	122685626	122685676	ENSG00000164112	TMEM155	0	INTRON
cg00998427	0.00507823	0.710024	0.0800276	0.0677201	0.0123076	11	61322980	61323030	ENSG00000011347	SYT7	0	INTRON
cg16720947	0.00507993	0.710024	0.0575893	0.0474739	0.0101154	8	145048136	145048186	ENSG00000178209	PLEC	0	INTRON
cg00816080	0.00508441	0.710024	0.0402489	0.0374031	0.00284578	16	49518035	49518085	ENSG00000102935	ZNF423	3350	Downstream
cg00332249	0.00508524	0.710024	0.0627753	0.0553336	0.00744171	11	14995257	14995307	ENSG00000175868	CALCB	0	INTRON
cg13208562	0.00508773	0.710024	0.0424543	0.0359475	0.00650685	21	34603215	34603265	ENSG00000159110	IFNAR2	0	INTRON
cg15918732	0.00509112	0.710024	0.105322	0.0850808	0.0202414	11	57364890	57364940	ENSG00000149131	SERPING1	0	5UTR
cg12620378	0.00509779	0.710024	0.0793599	0.0689415	0.0104184	X	138277373	138277423	ENSG00000129682	FGF13	0	INTRON
cg18476530	0.00510178	0.710024	0.0147352	0.0107493	0.00398592	11	67141698	67141748	ENSG00000175505	CLCF1	50	Upstream
cg22932215	0.00510421	0.710024	0.0484514	0.0440883	0.00436314	2	232651634	232651684	ENSG00000144524	COPS7B	0	INTRON
cg01772385	0.00510478	0.710024	0.0622245	0.0591475	0.00307696	14	65347517	65347567	ENSG00000070182	SPTB	916	Upstream
cg04109781	0.00511349	0.710024	0.219969	0.21819	0.0017792	2	100722021	100722071	ENSG00000144218	AFF3	0	TSS
cg19362196	0.00512052	0.710024	0.0981119	0.0853493	0.0127626	1	26233614	26233664	ENSG00000117632	STMN1	132	Upstream
cg15726169	0.00512321	0.710024	0.0592239	0.0527443	0.0064796	6	53661015	53661065	ENSG00000137269	LRRC1	0	INTRON
cg19626016	0.00512608	0.710024	0.833643	0.838959	-0.00531594	21	47846234	47846284	ENSG00000160299	PCNT	0	INTRON
cg10986455	0.00512667	0.710024	0.927218	0.936505	-0.00928656	X	69642861	69642911	ENSG00000130055	GDPD2	0	TSS
cg19286774	0.00512794	0.710024	0.912344	0.912048	0.00029532	2	240181930	240181980	ENSG00000068024	HDAC4	0	INTRON
cg03469514	0.00512882	0.710024	0.101105	0.0841117	0.0169929	X	84189124	84189174	ENSG00000229547	UBE2DNL	0	TSS
cg19287501	0.00513056	0.710024	0.926945	0.929129	-0.00218406	22	40084675	40084725	ENSG00000100346	CACNA1I	0	3UTR
cg12510286	0.00513397	0.710024	0.0155334	0.0115347	0.00399868	2	27309268	27309318	ENSG00000138080	EMILIN1	0	3UTR
cg23643814	0.00513848	0.710024	0.0311562	0.0264412	0.00471502	17	2627536	2627586	ENSG00000261963	RP11-74E22.4	128	Downstream
cg23740473	0.00514308	0.710024	0.109435	0.10345	0.00598486	7	155165547	155165597	ENSG00000204960	BLACE	4918	Upstream
cg00481457	0.00514479	0.710024	0.0268074	0.0255522	0.00125517	18	21269116	21269166	ENSG00000053747	LAMA3	241	Upstream
cg06809458	0.00514676	0.710024	0.0114276	0.00902122	0.00240641	5	150460511	150460561	ENSG00000145901	TNIP1	0	3UTR
cg04286823	0.00514746	0.710024	0.0532887	0.048027	0.00526165	2	109746954	109747004	ENSG00000172985	SH3RF3	0	INTRON
cg20631224	0.00515702	0.710024	0.0339553	0.0440833	-0.0101279	7	99934058	99934108	ENSG00000242294	STAG3L5P	0	EXON
cg16565913	0.00515814	0.710024	0.0312568	0.0280208	0.00323607	4	40632313	40632363	ENSG00000163694	RBM47	0	TSS
cg02666955	0.00516292	0.710024	0.91937	0.925602	-0.00623178	7	1133978	1134028	ENSG00000146540	C7orf50	0	INTRON
cg15914340	0.00516316	0.710024	0.896628	0.900781	-0.00415292	2	3192618	3192668	ENSG00000032389	TSSC1	28	Downstream
cg03028851	0.00516651	0.710024	0.909855	0.9124	-0.0025442	X	153996717	153996767	ENSG00000130826	DKC1	0	INTRON
cg13672501	0.00517024	0.710024	0.894215	0.903501	-0.00928651	17	27410684	27410734	ENSG00000196535	MYO18A	0	INTRON
cg14001360	0.00517077	0.710024	0.116251	0.107693	0.00855795	2	28113653	28113703	ENSG00000158019	BRE	0	TSS
cg24531009	0.0051727	0.710024	0.880851	0.876983	0.00386789	7	99987852	99987902	ENSG00000085514	PILRA	0	INTRON
cg07015608	0.00517396	0.710024	0.775991	0.744263	0.0317275	7	158114254	158114304	ENSG00000155093	PTPRN2	0	INTRON
cg05844366	0.00517397	0.710024	0.345361	0.412862	-0.067501	10	91738712	91738762	ENSG00000228938	SNRPD2P1	0	EXON
cg03598938	0.00517578	0.710024	0.861615	0.86413	-0.00251518	2	191502689	191502739	ENSG00000138386	NAB1	8733	Upstream
cg25085369	0.00517823	0.710024	0.0535484	0.0492547	0.00429371	4	155253967	155254017	ENSG00000197410	DCHS2	0	CDS
cg06836406	0.00517857	0.710024	0.0888796	0.0825176	0.00636207	9	130461495	130461545	ENSG00000187024	PTRH1	0	INTRON
cg05616010	0.00517966	0.710024	0.0414106	0.0335527	0.00785795	19	58630088	58630138	ENSG00000121413	ZSCAN18	294	Upstream
cg20252850	0.00518005	0.710024	0.0716625	0.0636653	0.00799717	21	39289016	39289066	ENSG00000157542	KCNJ6	267	Upstream
cg07154408	0.00518046	0.710024	0.073022	0.0678237	0.00519825	4	120549507	120549557	ENSG00000138735	PDE5A	0	INTRON
cg16971885	0.00518147	0.710024	0.014073	0.0111023	0.00297069	12	64063022	64063072	ENSG00000249753	RP11-415I12.3	0	INTRON
cg13937164	0.00518424	0.710024	0.094946	0.0763571	0.0185889	18	19780538	19780588	ENSG00000266283	RP11-627G18.1	0	EXON
cg14474811	0.00518536	0.710024	0.0768783	0.0639294	0.0129489	12	118500882	118500932	ENSG00000176834	VSIG10	466	Downstream
cg19180602	0.00518752	0.710024	0.0432201	0.0403869	0.00283326	17	72200511	72200561	ENSG00000172809	RPL38	0	EXON
cg23156509	0.00518987	0.710024	0.0329676	0.03753	-0.00456243	2	114033781	114033831	ENSG00000189223	PAX8-AS1	0	EXON
cg21144928	0.00519671	0.710024	0.0735836	0.0666772	0.00690635	1	88928677	88928727	ENSG00000239504	RN7SL583P	14787	Downstream
cg11644402	0.00519905	0.710024	0.98586	0.992253	-0.00639218	7	101829221	101829271	ENSG00000257923	CUX1	0	INTRON
cg21022247	0.00520439	0.710024	0.0774975	0.0612969	0.0162006	12	51718261	51718311	ENSG00000110934	BIN2	0	3UTR
cg21281951	0.00520479	0.710024	0.0533694	0.0467231	0.0066463	6	26272306	26272356	ENSG00000218690	HIST1H2APS4	65	Downstream
cg07181881	0.00520509	0.710024	0.0369002	0.0342334	0.00266684	2	170591238	170591288	ENSG00000213160	KLHL23	0	INTRON
cg17801864	0.00520523	0.710024	0.859563	0.870568	-0.0110056	20	45179296	45179346	ENSG00000149635	OCSTAMP	83	Upstream
cg15165950	0.00521192	0.710024	0.953029	0.932862	0.0201672	5	83720843	83720893	ENSG00000250320	CTD-2269F5.1	0	INTRON
cg17772543	0.00521632	0.710024	0.938425	0.943752	-0.00532722	19	47925343	47925393	ENSG00000105419	MEIS3	2563	Upstream
cg02489143	0.00521669	0.710024	0.960649	0.947665	0.0129839	3	97694461	97694511	ENSG00000170854	MINA	3160	Upstream
cg03541903	0.00522373	0.710024	0.88677	0.901141	-0.0143713	5	130651385	130651435	ENSG00000158985	CDC42SE2	0	INTRON
cg25790133	0.00522401	0.710024	0.950736	0.950301	0.000434659	4	2626965	2627015	ENSG00000125386	FAM193A	0	TSS
cg03595406	0.00522808	0.710024	0.0590987	0.0529667	0.00613203	18	71815768	71815818	ENSG00000075336	TIMM21	0	TSS
cg07536847	0.00523215	0.710024	0.0147371	0.0100594	0.0046777	1	18957183	18957233	ENSG00000009709	PAX7	267	Upstream
cg17618939	0.00523254	0.710024	0.885092	0.894829	-0.00973679	5	39138022	39138072	ENSG00000082074	FYB	0	INTRON
cg03363256	0.00523435	0.710024	0.0613505	0.0573105	0.00403999	8	82023452	82023502	ENSG00000076641	PAG1	0	INTRON
cg10705060	0.00523465	0.710024	0.160051	0.131021	0.02903	3	133191406	133191456	ENSG00000170819	BFSP2	0	CDS
cg15423035	0.00523919	0.710024	0.0922293	0.0877705	0.00445879	12	54400360	54400410	ENSG00000197757	HOXC6	0	INTRON
cg05211356	0.00524	0.710024	0.0941735	0.0842388	0.00993469	9	19407999	19408049	ENSG00000177076	ACER2	876	Upstream
cg17607298	0.00524138	0.710024	0.106335	0.0990854	0.00724977	13	112727980	112728030	ENSG00000182968	SOX1	1960	Downstream
cg22103319	0.00524718	0.710024	0.920291	0.912325	0.00796525	4	47984345	47984395	ENSG00000198515	CNGA1	0	INTRON
cg04480383	0.00524793	0.710024	0.00951964	0.00644634	0.00307331	6	79788068	79788118	ENSG00000146247	PHIP	115	Upstream
cg01022121	0.00524999	0.710024	0.986889	0.98854	-0.0016506	1	2410836	2410886	ENSG00000149527	PLCH2	0	EXON
cg04548463	0.00525459	0.710024	0.0677122	0.0553849	0.0123274	3	12837691	12837741	ENSG00000144712	CAND2	230	Upstream
cg00278692	0.00526074	0.710024	0.0402402	0.032856	0.00738423	10	93683736	93683786	ENSG00000095564	BTAF1	0	5UTR
cg05766601	0.00526173	0.710024	0.0520821	0.0479206	0.00416149	11	59328254	59328304	ENSG00000255008	AP000442.4	315	Downstream
cg03168749	0.00526641	0.710024	0.875536	0.904253	-0.0287175	11	124413573	124413623	ENSG00000170953	OR8B12	0	TSS
cg08390786	0.00527393	0.710024	0.097518	0.0889001	0.00861788	10	135334060	135334110	ENSG00000130649	CYP2E1	0	5UTR
cg04887328	0.00527397	0.710024	0.0276174	0.0231334	0.00448401	17	16945602	16945652	ENSG00000133030	MPRIP	207	Upstream
cg16587832	0.00527617	0.710024	0.933163	0.923126	0.0100372	16	77834091	77834141	ENSG00000171724	VAT1L	0	INTRON
cg06152434	0.00527909	0.710024	0.103965	0.0964498	0.00751509	X	139585459	139585509	ENSG00000134595	SOX3	0	5UTR
cg05861635	0.00528279	0.710024	0.902514	0.909956	-0.00744183	16	879099	879149	ENSG00000167945	PRR25	15238	Downstream
cg02817981	0.0052828	0.710024	0.04052	0.0374691	0.0030509	2	198379832	198379882	ENSG00000270757	HSPE1-MOB4	0	INTRON
cg22718729	0.00528501	0.710024	0.0105228	0.00825156	0.00227119	4	41216033	41216083	ENSG00000163697	APBB2	0	INTRON
cg06973652	0.00528647	0.710024	0.0512317	0.0423388	0.00889283	17	41278573	41278623	ENSG00000198496	NBR2	0	INTRON
cg11647681	0.00528811	0.710024	0.0465485	0.0437941	0.00275442	5	140810160	140810210	ENSG00000253159	PCDHGA12	0	TSS
cg23524294	0.00528926	0.710024	0.0758803	0.0741554	0.00172483	6	26158341	26158391	ENSG00000158373	HIST1H2BD	0	TSS
cg16868190	0.00529275	0.710024	0.0677192	0.0592342	0.00848499	18	12377328	12377378	ENSG00000141385	AFG3L2	15	Upstream
cg26595256	0.00529588	0.710024	0.346505	0.398673	-0.0521687	5	14380480	14380530	ENSG00000038382	TRIO	0	INTRON
cg12065376	0.00529676	0.710024	0.0673622	0.0548654	0.0124968	6	117805001	117805051	ENSG00000164465	DCBLD1	0	INTRON
cg23121777	0.00529684	0.710024	0.0714181	0.100237	-0.0288184	7	75115713	75115763	ENSG00000135213	POM121C	165	Upstream
cg16964102	0.00530103	0.710024	0.374449	0.374037	0.000411913	10	135390572	135390622	ENSG00000233685	OR6L1P	1037	Upstream
cg23345004	0.0053013	0.710024	0.0315751	0.0263725	0.0052026	18	44526429	44526479	ENSG00000167216	KATNAL2	0	INTRON
cg06518271	0.00530192	0.710024	0.874054	0.896619	-0.0225655	4	100140276	100140326	ENSG00000172955	ADH6	0	3UTR
cg26677394	0.00530254	0.710024	0.891071	0.897013	-0.00594189	6	46258879	46258929	ENSG00000172348	RCAN2	0	INTRON
cg23753457	0.00530416	0.710024	0.0552045	0.0520231	0.00318142	11	69455869	69455919	ENSG00000110092	CCND1	0	5UTR
cg23281417	0.00530427	0.710024	0.0548149	0.0530622	0.00175277	7	43622317	43622367	ENSG00000164543	STK17A	0	TSS
cg08257866	0.00530585	0.710024	0.0455663	0.0409472	0.00461902	15	80351149	80351199	ENSG00000086666	ZFAND6	711	Upstream
cg10184886	0.00530821	0.710024	0.0391902	0.0356983	0.00349191	22	38577529	38577579	ENSG00000184381	PLA2G6	0	INTRON
cg15940724	0.00531326	0.710024	0.0535379	0.0481039	0.00543405	1	49242615	49242665	ENSG00000162373	BEND5	0	TSS
cg23309159	0.00531368	0.710024	0.912012	0.920474	-0.00846163	10	96309420	96309470	ENSG00000119969	HELLS	0	INTRON
cg05445839	0.00531534	0.710024	0.0324504	0.0256081	0.00684235	1	27023039	27023089	ENSG00000117713	ARID1A	0	CDS
cg23754392	0.00531766	0.710024	0.0507335	0.0481021	0.00263145	10	22611453	22611503	ENSG00000269897	COMMD3-BMI1	0	INTRON
cg19150282	0.00531853	0.710024	0.811083	0.834067	-0.0229835	13	111672501	111672551	ENSG00000225760	LINC00431	29590	Downstream
cg13456654	0.00532121	0.710024	0.1609	0.21179	-0.0508898	19	524335	524385	ENSG00000141933	TPGS1	4681	Downstream
cg18350895	0.00532643	0.710024	0.0596667	0.0579395	0.00172722	14	30397418	30397468	ENSG00000184304	PRKD1	0	INTRON
cg19676502	0.00532762	0.710024	0.929144	0.946484	-0.0173396	14	50438150	50438200	ENSG00000258946	RP11-58E21.4	9472	Upstream
cg24982541	0.00532909	0.710024	0.917004	0.940828	-0.0238248	5	96078677	96078727	ENSG00000153113	CAST	0	INTRON
cg01469864	0.0053319	0.710024	0.158462	0.227738	-0.0692763	5	175299259	175299309	ENSG00000145920	CPLX2	0	INTRON
cg19889152	0.00533345	0.710024	0.0139562	0.0118164	0.00213981	6	33588229	33588279	ENSG00000096433	ITPR3	0	INTRON
cg12262698	0.00533543	0.710024	0.0908439	0.0802065	0.0106374	22	45704939	45704989	ENSG00000100376	FAM118A	0	5UTR
cg12227762	0.00533967	0.710024	0.0441067	0.0407373	0.00336935	14	53257946	53257996	ENSG00000100522	GNPNAT1	0	INTRON
cg24663315	0.00534427	0.710024	0.0454597	0.0433069	0.00215279	X	73640042	73640092	ENSG00000147100	SLC16A2	993	Upstream
cg07657236	0.00534759	0.710024	0.0768898	0.0725353	0.00435445	3	19190153	19190203	ENSG00000183960	KCNH8	0	5UTR
cg21410991	0.00535228	0.710024	0.0497104	0.0442434	0.00546704	5	50678450	50678500	ENSG00000259663	CTD-2314G24.2	0	INTRON
cg23241045	0.0053532	0.710024	0.0673339	0.0556802	0.0116537	6	15663441	15663491	ENSG00000047579	DTNBP1	152	Upstream
cg26035118	0.00535333	0.710024	0.0675925	0.0631855	0.00440704	8	97171077	97171127	ENSG00000156466	GDF6	0	INTRON
cg07129714	0.00535588	0.710024	0.92071	0.923913	-0.00320228	3	154044632	154044682	ENSG00000174953	DHX36	2346	Upstream
cg12173409	0.00535629	0.710024	0.0809484	0.0799873	0.000961143	3	54154697	54154747	ENSG00000157445	CACNA2D3	1827	Upstream
cg15643724	0.00537784	0.710024	0.0653872	0.0632446	0.00214266	16	2034531	2034581	ENSG00000127554	GFER	0	EXON
cg05313153	0.00537993	0.710024	0.0569776	0.0525619	0.00441568	8	119122429	119122479	ENSG00000182197	EXT1	0	CDS
cg11512289	0.00538109	0.710024	0.0785189	0.0741237	0.00439512	4	165898911	165898961	ENSG00000236941	RP11-366M4.8	0	INTRON
cg06505028	0.00538483	0.710024	0.056924	0.0525027	0.00442136	5	92948110	92948160	ENSG00000113391	FAM172A	5615	Downstream
cg21771679	0.00538606	0.710024	0.886727	0.896166	-0.00943872	7	131206772	131206822	ENSG00000128567	PODXL	0	INTRON
cg18823633	0.00538934	0.710024	0.0799784	0.0915585	-0.01158	6	49431012	49431062	ENSG00000031691	CENPQ	29	Upstream
cg20162626	0.00539231	0.710024	0.915913	0.922196	-0.00628235	8	120608843	120608893	ENSG00000136960	ENPP2	0	INTRON
cg11594770	0.00539654	0.710024	0.902961	0.918967	-0.0160064	3	43221766	43221816	ENSG00000222331	AC104434.1	30417	Downstream
cg19451698	0.00539762	0.710024	0.0541853	0.0521539	0.00203141	2	227700466	227700516	ENSG00000144468	RHBDD1	0	INTRON
cg21926612	0.0054022	0.710024	0.0761593	0.0720856	0.00407371	6	163149120	163149170	ENSG00000112530	PACRG	0	5UTR
cg14262937	0.00540328	0.710024	0.0549108	0.0479194	0.00699134	6	154360302	154360352	ENSG00000112038	OPRM1	0	CDS
cg26054764	0.00540632	0.710024	0.059844	0.0507938	0.00905029	1	214152804	214152854	ENSG00000230461	PROX1-AS1	0	INTRON
cg08649608	0.00540762	0.710024	0.944797	0.947185	-0.0023886	1	45124514	45124564	ENSG00000126106	TMEM53	0	INTRON
cg19038230	0.00540785	0.710024	0.0533646	0.0452063	0.00815829	13	47126396	47126446	ENSG00000136141	LRCH1	857	Upstream
cg22860367	0.00541018	0.710024	0.0680243	0.0615938	0.00643052	20	57426537	57426587	ENSG00000087460	GNAS	0	INTRON
cg12536527	0.00541213	0.710024	0.910685	0.93794	-0.0272545	7	81637023	81637073	ENSG00000153956	CACNA2D1	0	CDS
cg15795787	0.00541365	0.710024	0.0747087	0.0658576	0.00885115	8	72470366	72470416	ENSG00000253379	RP11-1102P16.1	0	INTRON
cg14533992	0.00541672	0.710024	0.0985593	0.0788866	0.0196727	4	25097557	25097607	ENSG00000109618	SEPSECS	24020	Downstream
cg08605656	0.0054181	0.710024	0.0401681	0.0343703	0.00579783	X	73642836	73642886	ENSG00000147100	SLC16A2	0	INTRON
cg17508941	0.00542004	0.710024	0.0416699	0.0365488	0.00512108	7	19183279	19183329	ENSG00000229533	AC003986.5	587	Upstream
cg00114963	0.00542015	0.710024	0.0713395	0.065868	0.00547154	11	120894641	120894691	ENSG00000154114	TBCEL	90	Upstream
cg22328837	0.00542513	0.710024	0.901219	0.916311	-0.0150919	6	45422119	45422169	ENSG00000124813	RUNX2	0	INTRON
cg14736108	0.00542585	0.710024	0.921154	0.927805	-0.00665128	19	56047437	56047487	ENSG00000187550	SBK2	0	CDS
cg06379721	0.00542598	0.710024	0.0845922	0.0779061	0.00668615	10	102590400	102590450	ENSG00000075891	PAX2	702	Downstream
cg03702975	0.00543294	0.710024	0.0555794	0.0501807	0.00539876	1	223316203	223316253	ENSG00000187554	TLR5	0	INTRON
cg23598562	0.00545178	0.710024	0.0385394	0.0333001	0.00523925	12	53773811	53773861	ENSG00000185591	SP1	99	Upstream
cg01494611	0.00545269	0.710024	0.100863	0.0873661	0.0134973	2	112918173	112918223	ENSG00000144152	FBLN7	0	INTRON
cg02184246	0.00545345	0.710024	0.0907454	0.0825586	0.00818682	11	18656166	18656216	ENSG00000179119	SPTY2D1	0	INTRON
cg10757065	0.00545454	0.710024	0.065562	0.0711024	-0.00554037	2	223165890	223165940	ENSG00000163081	CCDC140	0	INTRON
cg25285440	0.00546125	0.710024	0.875851	0.88192	-0.00606903	12	71836517	71836567	ENSG00000139292	LGR5	0	INTRON
cg03017520	0.00547853	0.710024	0.0265616	0.0210429	0.00551871	18	28623089	28623139	ENSG00000134762	DSC3	308	Upstream
cg21433429	0.00547925	0.710024	0.0456921	0.0434051	0.00228707	18	4455664	4455714	ENSG00000170579	DLGAP1	329	Upstream
cg15553342	0.00548172	0.710024	0.918055	0.920867	-0.00281188	2	310804	310854	ENSG00000235779	AC079779.5	0	INTRON
cg00618865	0.00548574	0.710024	0.0285988	0.0262743	0.00232446	3	129324650	129324700	ENSG00000004399	PLXND1	0	CDS
cg10075284	0.00549551	0.710024	0.0467833	0.0413726	0.0054107	2	85765765	85765815	ENSG00000168906	MAT2A	473	Upstream
cg26652092	0.00550058	0.710024	0.0595786	0.0542302	0.00534834	12	53773601	53773651	ENSG00000185591	SP1	309	Upstream
cg23725986	0.00550367	0.710024	0.0790797	0.0695934	0.00948632	2	75938437	75938487	ENSG00000005436	GCFC2	322	Upstream
cg22028181	0.00551151	0.710024	0.0241	0.0203419	0.00375805	15	22892489	22892539	ENSG00000068793	CYFIP1	0	INTRON
cg27622679	0.00551274	0.710024	0.0502641	0.0402663	0.00999788	3	181441929	181441979	ENSG00000242808	SOX2-OT	0	INTRON
cg25379954	0.00551454	0.710024	0.0573066	0.0470278	0.0102789	1	214170240	214170290	ENSG00000117707	PROX1	0	CDS
cg14998917	0.00552567	0.710024	0.0760858	0.0715603	0.00452556	12	22777901	22777951	ENSG00000257023	RP11-268P4.4	0	TSS
cg02020019	0.00552678	0.710024	0.0122223	0.0103966	0.00182569	19	8455026	8455076	ENSG00000269386	RAB11B-AS1	0	EXON
cg07462790	0.00552683	0.710024	0.0561433	0.052132	0.00401139	4	2795056	2795106	ENSG00000087266	SH3BP2	0	INTRON
cg06747907	0.00552812	0.710024	0.842313	0.849991	-0.00767726	1	16091051	16091101	ENSG00000162458	FBLIM1	0	5UTR
cg00535683	0.00552868	0.710024	0.869941	0.894482	-0.0245416	1	153114001	153114051	ENSG00000196805	SPRR2B	74	Upstream
cg07899081	0.00553014	0.710024	0.0358136	0.0334442	0.00236942	1	109968600	109968650	ENSG00000143106	PSMA5	0	EXON
cg06611426	0.00553141	0.710024	0.895566	0.902314	-0.00674744	12	52404112	52404162	ENSG00000161835	GRASP	0	INTRON
cg09843173	0.0055358	0.710024	0.0457671	0.0385827	0.00718441	1	100316333	100316383	ENSG00000162688	AGL	0	5UTR
cg21868031	0.00553837	0.710024	0.0673155	0.0620115	0.00530408	1	207925063	207925113	ENSG00000117335	CD46	289	Upstream
cg16248926	0.00554013	0.710024	0.825283	0.84473	-0.0194466	7	55591469	55591519	ENSG00000154978	VOPP1	0	INTRON
cg17475136	0.00554028	0.710024	0.919973	0.92398	-0.00400664	7	1506848	1506898	ENSG00000273230	RP11-1246C19.1	0	EXON
cg18034737	0.00554115	0.710024	0.0663099	0.0581733	0.00813659	4	188916816	188916866	ENSG00000179059	ZFP42	59	Upstream
cg15402095	0.0055415	0.710024	0.0666059	0.0544236	0.0121823	5	92914318	92914368	ENSG00000237187	NR2F1-AS1	0	INTRON
cg03079395	0.00554283	0.710024	0.0304141	0.0220891	0.00832503	8	23571739	23571789	ENSG00000253471	RP11-175E9.1	0	INTRON
cg19112757	0.0055476	0.710024	0.866356	0.886418	-0.0200625	X	7529505	7529555	ENSG00000101846	STS	256654	Downstream
cg11857704	0.00555363	0.710024	0.0308208	0.0196679	0.0111529	2	3750951	3751001	ENSG00000224661	AC010907.5	0	INTRON
cg16315058	0.00555399	0.710024	0.0508626	0.0433035	0.00755913	12	114843806	114843856	ENSG00000089225	TBX5	0	3UTR
cg19129336	0.00555433	0.710024	0.00934318	0.00624042	0.00310276	7	92861776	92861826	ENSG00000004766	CCDC132	0	5UTR
cg10379687	0.00555978	0.710024	0.929739	0.922457	0.00728269	20	44175956	44176006	ENSG00000101448	EPPIN	0	TSS
cg02130613	0.00556035	0.710024	0.900156	0.909025	-0.00886953	8	110543341	110543391	ENSG00000205038	PKHD1L1	782	Downstream
cg13724812	0.00556151	0.710024	0.922476	0.935185	-0.0127088	3	30689786	30689836	ENSG00000163513	TGFBR2	0	INTRON
cg11957481	0.00556409	0.710024	0.162001	0.123196	0.0388052	19	40325099	40325149	ENSG00000105202	FBL	0	5UTR
cg17530639	0.00557152	0.710024	0.904143	0.902342	0.00180094	15	64448119	64448169	ENSG00000166794	PPIB	0	5UTR
cg25639415	0.00557359	0.710024	0.0352637	0.031772	0.00349169	8	102504620	102504670	ENSG00000083307	GRHL2	0	TSS
cg19143336	0.00557677	0.710024	0.0652234	0.0548337	0.0103897	3	32148862	32148912	ENSG00000152642	GPD1L	0	INTRON
cg06856188	0.00557698	0.710024	0.0346457	0.0308817	0.00376406	17	46688320	46688370	ENSG00000260027	HOXB7	0	3UTR
cg15572235	0.00558189	0.710024	0.0741728	0.0619818	0.012191	7	5183991	5184041	ENSG00000159904	ZNF890P	0	EXON
cg22941086	0.00558308	0.710024	0.0563063	0.0460472	0.0102592	12	40019834	40019884	ENSG00000180116	C12orf40	85	Upstream
cg03363289	0.00558419	0.710024	0.0725178	0.0659783	0.0065395	9	124990116	124990166	ENSG00000106852	LHX6	0	3UTR
cg12269677	0.00558468	0.710024	0.889364	0.900329	-0.0109649	2	236801835	236801885	ENSG00000157985	AGAP1	0	INTRON
cg10622825	0.0055889	0.710024	0.0598842	0.052904	0.00698023	1	172413348	172413398	ENSG00000180999	C1orf105	0	INTRON
cg10852861	0.00559033	0.710024	0.045525	0.0366761	0.0088489	4	174446152	174446202	ENSG00000164107	HAND2	0	5UTR
cg20890210	0.00559047	0.710024	0.051995	0.0491631	0.00283194	8	73450180	73450230	ENSG00000182674	KCNB2	0	INTRON
cg10692571	0.00559117	0.710024	0.924087	0.932745	-0.00865748	3	161049552	161049602	ENSG00000243838	PSMC1P7	1526	Upstream
cg19439651	0.00559232	0.710024	0.0659985	0.0511205	0.014878	10	130299038	130299088	ENSG00000234640	RP11-264E18.1	180560	Upstream
cg17258551	0.00559362	0.710024	0.0919842	0.0799842	0.012	19	18077742	18077792	ENSG00000105642	KCNN1	0	INTRON
cg23258940	0.00559571	0.710024	0.0985547	0.0879124	0.0106424	19	55995802	55995852	ENSG00000197483	ZNF628	0	3UTR
cg18915128	0.00560104	0.710024	0.060502	0.054073	0.00642902	17	26878914	26878964	ENSG00000109103	UNC119	0	EXON
cg10982861	0.00560672	0.710024	0.0502576	0.0377978	0.0124598	X	107018094	107018144	ENSG00000157514	TSC22D3	0	INTRON
cg04111054	0.00561164	0.710024	0.943276	0.955047	-0.0117716	4	131400333	131400383	ENSG00000248877	PGBD4P4	15445	Upstream
cg22141751	0.00561264	0.710024	0.234624	0.234982	-0.000358092	3	138766085	138766135	ENSG00000175110	MRPS22	0	INTRON
cg14986420	0.00561395	0.710024	0.127821	0.107539	0.0202813	X	67718250	67718300	ENSG00000181704	YIPF6	0	5UTR
cg21550024	0.00561501	0.710024	0.0396168	0.0301177	0.00949908	4	123747484	123747534	ENSG00000138685	FGF2	329	Upstream
cg19516515	0.00561775	0.710024	0.0465318	0.0447149	0.00181687	1	155290565	155290615	ENSG00000225855	RUSC1-AS1	0	EXON
cg13483696	0.00561832	0.710024	0.921003	0.929315	-0.00831175	3	15639875	15639925	ENSG00000131373	HACL1	0	INTRON
cg04709035	0.00562009	0.710024	0.0534899	0.0443313	0.00915854	2	468736	468786	ENSG00000223985	AC093326.1	22158	Downstream
cg20705321	0.0056229	0.710024	0.949533	0.958698	-0.00916456	19	10958921	10958971	ENSG00000214212	C19orf38	0	INTRON
cg09612786	0.00562552	0.710024	0.0417853	0.0388017	0.00298359	7	150715213	150715263	ENSG00000181652	ATG9B	0	INTRON
cg12026749	0.00562605	0.710024	0.0688583	0.0612409	0.00761737	8	24773059	24773109	ENSG00000104722	NEFM	0	INTRON
cg08822494	0.00562689	0.710024	0.858286	0.903961	-0.0456744	15	88279708	88279758	ENSG00000259560	RP11-648K4.2	32625	Upstream
cg05444620	0.0056276	0.710024	0.0202778	0.0133263	0.00695153	22	17565626	17565676	ENSG00000177663	IL17RA	168	Upstream
cg02822381	0.00562958	0.710024	0.0535016	0.0468982	0.00660346	19	3225585	3225635	ENSG00000161082	CELF5	0	5UTR
cg10208485	0.00562994	0.710024	0.0512717	0.0462558	0.00501585	3	350553	350603	ENSG00000231660	RPS8P6	0	EXON
cg23309595	0.00563361	0.710024	0.865319	0.876999	-0.0116797	19	306143	306193	ENSG00000105556	MIER2	0	5UTR
cg16953006	0.00563509	0.710024	0.914276	0.915938	-0.00166219	2	201856	201906	ENSG00000227061	AC079779.7	0	EXON
cg10959773	0.00563518	0.710024	0.0970417	0.0998864	-0.00284466	22	24951919	24951969	ENSG00000100028	SNRPD3	0	TSS
cg12692187	0.00564198	0.710024	0.0714655	0.0650152	0.00645036	10	94353139	94353189	ENSG00000138160	KIF11	0	CDS
cg19901472	0.00564926	0.710024	0.103902	0.103185	0.000716827	1	29557378	29557428	ENSG00000116353	MECR	0	TSS
cg16435879	0.00564983	0.710024	0.0500944	0.0467739	0.00332051	4	77227480	77227530	ENSG00000118804	FAM47E-STBD1	0	5UTR
cg04648382	0.00565195	0.710024	0.889254	0.902129	-0.0128749	12	1022779	1022829	ENSG00000002016	RAD52	0	INTRON
cg08188828	0.00565291	0.710024	0.0619188	0.0525761	0.00934274	18	20514030	20514080	ENSG00000101773	RBBP8	0	5UTR
cg17243957	0.00565604	0.710024	0.416544	0.447917	-0.031373	10	47152502	47152552	ENSG00000223477	LINC00842	0	INTRON
cg16267162	0.0056594	0.710024	0.0289962	0.0268883	0.00210794	6	112575370	112575420	ENSG00000112769	LAMA4	0	3UTR
cg10373887	0.00566124	0.710024	0.0708376	0.0657896	0.00504795	6	134274058	134274108	ENSG00000028839	TBPL1	0	INTRON
cg11598964	0.00566755	0.710024	0.0231557	0.0173862	0.00576947	11	118042404	118042454	ENSG00000149575	SCN2B	0	INTRON
cg27349746	0.00566838	0.710024	0.0273035	0.0255117	0.00179184	17	42295717	42295767	ENSG00000108312	UBTF	0	3UTR
cg13973351	0.00566892	0.710024	0.0319055	0.026725	0.00518047	11	60928922	60928972	ENSG00000167987	VPS37C	0	TSS
cg16649375	0.00567957	0.710024	0.864442	0.879645	-0.0152023	11	5535623	5535673	ENSG00000175518	UBQLNL	0	5UTR
cg20442322	0.00567964	0.710024	0.0508556	0.0460591	0.00479652	2	84743742	84743792	ENSG00000115423	DNAH6	0	INTRON
cg12808350	0.00568057	0.710024	0.0516401	0.0450102	0.00662989	14	23938834	23938884	ENSG00000129460	NGDN	13	Upstream
cg04099652	0.00568249	0.710024	0.0813744	0.0755639	0.00581045	6	99281928	99281978	ENSG00000184486	POU3F2	602	Upstream
cg12822975	0.00568592	0.710024	0.0512892	0.0518434	-0.000554163	15	41625185	41625235	ENSG00000137804	NUSAP1	0	CDS
cg00005849	0.0056864	0.710024	0.688172	0.706161	-0.017989	2	237071181	237071231	ENSG00000168505	GBX2	2648	Downstream
cg14442421	0.00568662	0.710024	0.0518263	0.0456189	0.00620743	9	19788256	19788306	ENSG00000155886	SLC24A2	1330	Upstream
cg15075902	0.00569158	0.710024	0.33482	0.354487	-0.0196673	1	55240608	55240658	ENSG00000006555	TTC22	4727	Downstream
cg12538880	0.00569663	0.710024	0.0828314	0.0771527	0.00567868	7	5462601	5462651	ENSG00000188365	AC092171.2	0	EXON
cg23513168	0.00570701	0.710024	0.0657955	0.057877	0.00791849	4	155337848	155337898	ENSG00000197410	DCHS2	0	INTRON
cg14634319	0.00570787	0.710024	0.0512483	0.048027	0.00322138	12	57030449	57030499	ENSG00000076108	BAZ2A	0	INTRON
cg01086868	0.00571082	0.710024	0.050744	0.0481311	0.00261286	X	66764530	66764580	ENSG00000169083	AR	0	5UTR
cg16791210	0.00571237	0.710024	0.0601871	0.0561337	0.00405342	2	85581377	85581427	ENSG00000042445	RETSAT	0	INTRON
cg17797848	0.00571271	0.710024	0.949562	0.96647	-0.0169085	1	109842047	109842097	ENSG00000221986	MYBPHL	0	INTRON
cg07535879	0.00571534	0.710024	0.0510656	0.0460287	0.00503689	6	153323314	153323364	ENSG00000112031	MTRF1L	0	INTRON
cg07260739	0.00571693	0.710024	0.243217	0.210808	0.0324088	16	70285977	70286027	ENSG00000223496	EXOSC6	144	Upstream
cg22341273	0.00571879	0.710024	0.908695	0.911424	-0.00272961	8	145234678	145234728	ENSG00000179832	MROH1	0	INTRON
cg09304397	0.00572001	0.710024	0.872983	0.883159	-0.0101764	2	235580412	235580462	ENSG00000235726	AC010148.1	162497	Downstream
cg19353947	0.00572246	0.710024	0.907923	0.916095	-0.00817244	2	145269643	145269693	ENSG00000169554	ZEB2	0	5UTR
cg25136402	0.00572311	0.710024	0.902949	0.91674	-0.0137908	3	119213715	119213765	ENSG00000163389	POGLUT1	160	Downstream
cg02794784	0.00572401	0.710024	0.0998307	0.0848957	0.014935	15	99646735	99646785	ENSG00000182253	SYNM	0	INTRON
cg22202558	0.00572557	0.710024	0.742746	0.71114	0.0316057	7	101500302	101500352	ENSG00000257923	CUX1	0	INTRON
cg09557342	0.00572945	0.710024	0.0773638	0.0680592	0.00930456	8	30014218	30014268	ENSG00000104671	DCTN6	0	INTRON
cg22290117	0.00573049	0.710024	0.144979	0.131638	0.0133412	20	57427172	57427222	ENSG00000087460	GNAS	0	INTRON
cg13824555	0.00573086	0.710024	0.0663564	0.0637378	0.00261859	12	128753137	128753187	ENSG00000181234	TMEM132C	0	INTRON
cg24403722	0.00573287	0.710024	0.0264768	0.0307903	-0.00431355	8	22550671	22550721	ENSG00000179388	EGR3	0	TSS
cg27364916	0.00573356	0.710024	0.0954445	0.0787184	0.0167261	19	3600493	3600543	ENSG00000006638	TBXA2R	0	CDS
cg08625022	0.00573594	0.710024	0.0478664	0.0446469	0.00321945	9	77702557	77702607	ENSG00000106733	NMRK1	0	EXON
cg06504518	0.00573802	0.710024	0.0259229	0.0419821	-0.0160592	5	133984343	133984393	ENSG00000152700	SAR1B	0	3UTR
cg00179446	0.00574082	0.710024	0.0460134	0.0432286	0.00278477	X	118986946	118986996	ENSG00000125351	UPF3B	0	TSS
cg25905052	0.00574478	0.710024	0.070024	0.0660309	0.0039931	17	16945249	16945299	ENSG00000133030	MPRIP	560	Upstream
cg14535884	0.00575092	0.710024	0.0671823	0.0556453	0.011537	9	117349620	117349670	ENSG00000136888	ATP6V1G1	356	Upstream
cg22728128	0.00575296	0.710024	0.0572204	0.0437385	0.0134819	1	112299490	112299540	ENSG00000064703	DDX20	0	INTRON
cg12118281	0.00575297	0.710024	0.079013	0.0748638	0.00414923	11	123066182	123066232	ENSG00000254710	CTD-2216M2.1	0	INTRON
cg00493242	0.00576042	0.710024	0.665189	0.724736	-0.0595468	4	20660049	20660099	ENSG00000163138	PACRGL	37806	Upstream
cg01880540	0.00576123	0.710024	0.0660481	0.0642552	0.00179297	11	118977880	118977930	ENSG00000172269	DPAGT1	0	3UTR
cg09071889	0.00577358	0.710024	0.0410462	0.0395783	0.00146789	8	80523412	80523462	ENSG00000104435	STMN2	0	5UTR
cg02853954	0.00577862	0.710024	0.932193	0.940666	-0.00847348	12	111888747	111888797	ENSG00000111252	SH2B3	0	3UTR
cg05650632	0.0057788	0.710024	0.878623	0.884968	-0.00634545	1	182751591	182751641	ENSG00000135838	NPL	6787	Upstream
cg23318538	0.00578831	0.710024	0.0698284	0.0592854	0.010543	10	26883078	26883128	ENSG00000233261	LINC00264	0	EXON
cg13754661	0.00578836	0.710024	0.0139903	0.00856154	0.00542879	9	137533359	137533409	ENSG00000130635	COL5A1	211	Upstream
cg19389884	0.00579292	0.710024	0.0793276	0.0747587	0.00456886	11	1358514	1358564	ENSG00000255153	TOLLIP-AS1	26577	Downstream
cg19978181	0.00580055	0.710024	0.0110065	0.00822572	0.00278074	5	76923939	76923989	ENSG00000171540	OTP	549	Downstream
cg03320441	0.00580149	0.710024	0.0882157	0.08209	0.00612576	1	245316836	245316886	ENSG00000162849	KIF26B	1401	Upstream
cg04887807	0.00580317	0.710024	0.0389505	0.0286467	0.0103037	4	5021310	5021360	ENSG00000170891	CYTL1	111	Upstream
cg14146657	0.0058196	0.710024	0.855557	0.880269	-0.0247119	9	128412219	128412269	ENSG00000119487	MAPKAP1	0	INTRON
cg19690989	0.0058219	0.710024	0.930393	0.940147	-0.00975465	11	94658490	94658540	ENSG00000256469	RP11-856F16.2	0	INTRON
cg26631853	0.00582528	0.710024	0.538726	0.580145	-0.0414193	4	186301396	186301446	ENSG00000250410	RP11-714G18.1	0	INTRON
cg03523740	0.00582606	0.710024	0.0651724	0.057469	0.00770344	1	32645026	32645076	ENSG00000084652	TXLNA	211	Upstream
cg10808392	0.0058297	0.710024	0.912427	0.91475	-0.00232281	17	37604412	37604462	ENSG00000125686	MED1	0	INTRON
cg13958389	0.00583707	0.710024	0.895531	0.902641	-0.00711025	3	11643581	11643631	ENSG00000144560	VGLL4	0	INTRON
cg22787816	0.00583867	0.710024	0.0437492	0.0404776	0.00327154	7	150974553	150974603	ENSG00000082014	SMARCD3	0	INTRON
cg25469800	0.0058412	0.710024	0.890858	0.899176	-0.00831814	1	226175875	226175925	ENSG00000143751	SDE2	0	CDS
cg19787532	0.00585092	0.710024	0.0515366	0.0485279	0.00300867	12	114841879	114841929	ENSG00000089225	TBX5	0	INTRON
cg25237542	0.0058554	0.710024	0.0604233	0.0574094	0.00301391	X	142722445	142722495	ENSG00000179542	SLITRK4	0	INTRON
cg15463966	0.00585546	0.710024	0.909562	0.921939	-0.0123778	3	148446997	148447047	ENSG00000144891	AGTR1	0	INTRON
cg01057882	0.0058578	0.710024	0.948615	0.940572	0.00804277	14	54405360	54405410	ENSG00000266431	MIR5580	9735	Downstream
cg07091062	0.00585936	0.710024	0.873479	0.880521	-0.00704196	16	917638	917688	ENSG00000103227	LMF1	0	INTRON
cg25821249	0.00585973	0.710024	0.664313	0.612276	0.0520367	17	35423415	35423465	ENSG00000108270	AATF	9244	Downstream
cg18053768	0.00586312	0.710024	0.0701786	0.0616211	0.00855755	4	123300223	123300273	ENSG00000164113	ADAD1	0	5UTR
cg22580712	0.0058663	0.710024	0.0365957	0.030085	0.00651067	15	99191229	99191279	ENSG00000259424	RP11-35O15.1	629	Upstream
cg02322252	0.00586739	0.710024	0.0442658	0.0422298	0.00203603	5	161274439	161274489	ENSG00000022355	GABRA1	0	INTRON
cg09641663	0.0058751	0.710024	0.881893	0.883987	-0.00209447	3	32019376	32019426	ENSG00000144645	OSBPL10	0	INTRON
cg13264314	0.00587788	0.710024	0.880718	0.894033	-0.0133145	8	125743688	125743738	ENSG00000170873	MTSS1	2958	Upstream
cg02060851	0.00587805	0.710024	0.885038	0.8914	-0.0063621	3	46794105	46794155	ENSG00000188086	PRSS45	0	INTRON
cg20697204	0.00588012	0.710024	0.092489	0.0776698	0.0148192	2	47382592	47382642	ENSG00000273269	RP11-761B3.1	0	INTRON
cg10522641	0.00588074	0.710024	0.919181	0.931042	-0.0118611	14	22890787	22890837	ENSG00000251002	AE000661.37	0	INTRON
cg26988194	0.0058831	0.710024	0.883515	0.895272	-0.0117572	17	66450646	66450696	ENSG00000267009	RP11-120M18.2	0	INTRON
cg13473576	0.00588612	0.710024	0.0436303	0.0380085	0.00562188	7	97601585	97601635	ENSG00000243554	AC004967.7	19	Upstream
cg18929217	0.00588876	0.710024	0.0456801	0.0430537	0.00262636	12	42326706	42326756	ENSG00000257239	RP11-630C16.2	312	Upstream
cg14240790	0.00589145	0.710024	0.906083	0.907645	-0.001562	11	6378690	6378740	ENSG00000254443	RP11-304C12.3	5289	Upstream
cg17700835	0.00589376	0.710024	0.114328	0.107582	0.00674594	6	27390889	27390939	ENSG00000237154	MCFD2P1	15114	Downstream
cg03023867	0.00589856	0.710024	0.0618082	0.0621111	-0.000302817	1	109756365	109756415	ENSG00000031698	SARS	125	Upstream
cg23633856	0.0058999	0.710024	0.14035	0.127356	0.0129937	1	170636314	170636364	ENSG00000116132	PRRX1	0	INTRON
cg02340092	0.00590424	0.710024	0.930695	0.936004	-0.00530898	Y	16945912	16945962	ENSG00000165246	NLGN4Y	0	INTRON
cg16008138	0.00590592	0.710024	0.0879803	0.0754949	0.0124854	17	60885891	60885941	ENSG00000265000	RP11-453A12.1	0	EXON
cg26721890	0.0059161	0.710024	0.0793054	0.0664939	0.0128115	5	137609632	137609682	ENSG00000146013	GFRA3	0	INTRON
cg00650386	0.00591839	0.710024	0.901726	0.923341	-0.0216143	4	72248781	72248831	ENSG00000080493	SLC4A4	0	INTRON
cg00088183	0.00592148	0.710024	0.0435811	0.0405345	0.00304656	1	91185119	91185169	ENSG00000143032	BARHL2	2325	Upstream
cg24077001	0.00592316	0.710024	0.0523535	0.0508064	0.00154712	2	71504922	71504972	ENSG00000075292	ZNF638	0	INTRON
cg10765900	0.00592329	0.710024	0.0471502	0.042717	0.00443315	13	60970957	60971007	ENSG00000083544	TDRD3	0	5UTR
cg23848055	0.00592433	0.710024	0.925459	0.932666	-0.00720761	1	44240620	44240670	ENSG00000126091	ST3GAL3	0	INTRON
cg11662345	0.00593057	0.710024	0.933484	0.88158	0.0519043	X	65381073	65381123	ENSG00000089472	HEPH	1268	Upstream
cg09985351	0.00593892	0.710024	0.0423533	0.0323359	0.0100174	13	21287236	21287286	ENSG00000203614	AL512652.1	0	EXON
cg05032788	0.00594009	0.710024	0.0149876	0.012955	0.00203253	7	150756410	150756460	ENSG00000164889	SLC4A2	0	INTRON
cg16223510	0.00594354	0.710024	0.0792699	0.0653892	0.0138807	6	136610387	136610437	ENSG00000029363	BCLAF1	0	INTRON
cg09501821	0.00594643	0.710024	0.0716852	0.0613353	0.0103499	15	67356386	67356436	ENSG00000166949	SMAD3	0	INTRON
cg05493356	0.00594691	0.710024	0.066655	0.062303	0.00435198	17	79981860	79981910	ENSG00000169683	LRRC45	0	5UTR
cg19021929	0.00594711	0.710024	0.898689	0.919456	-0.0207674	12	92997208	92997258	ENSG00000238865	snoU13	58445	Upstream
cg21667367	0.00594951	0.710024	0.0610153	0.0562764	0.00473892	2	172974168	172974218	ENSG00000236651	AC104801.1	0	INTRON
cg18819791	0.00595017	0.710024	0.860363	0.865271	-0.00490799	14	59799582	59799632	ENSG00000100592	DAAM1	0	INTRON
cg25461905	0.00595081	0.710024	0.922672	0.903293	0.0193781	1	178481806	178481856	ENSG00000240021	TEX35	356	Upstream
cg05237014	0.00595236	0.710024	0.0376482	0.0327434	0.00490474	4	148538142	148538192	ENSG00000251298	RP11-425A23.1	0	INTRON
cg11604426	0.00595433	0.710024	0.0375047	0.0300031	0.00750154	17	30592405	30592455	ENSG00000141314	RHBDL3	740	Upstream
cg01258587	0.00595718	0.710024	0.037161	0.0322015	0.0049595	9	36036686	36036736	ENSG00000122707	RECK	0	5UTR
cg19163266	0.00596079	0.710024	0.0752982	0.0686713	0.0066269	10	72576300	72576350	ENSG00000166224	SGPL1	0	INTRON
cg14199629	0.00596144	0.710024	0.924392	0.906227	0.0181652	9	84202865	84202915	ENSG00000196781	TLE1	0	INTRON
cg12058840	0.00596342	0.710024	0.0250367	0.0226874	0.00234928	X	135579695	135579745	ENSG00000102241	HTATSF1	0	5UTR
cg08293528	0.00596414	0.710024	0.100502	0.0931513	0.00735072	10	73565639	73565689	ENSG00000107736	CDH23	0	CDS
cg20736031	0.0059737	0.710024	0.040098	0.0282569	0.0118411	12	114203960	114204010	ENSG00000249550	RP11-438N16.1	0	INTRON
cg27240775	0.00597394	0.710024	0.0174125	0.0140313	0.00338118	7	156793223	156793273	ENSG00000130675	MNX1	0	INTRON
cg11517269	0.00598219	0.710024	0.0494343	0.045444	0.00399035	6	28058740	28058790	ENSG00000219891	ZSCAN12P1	142	Upstream
cg25925177	0.00598566	0.710024	0.0312998	0.0263425	0.0049573	11	64110129	64110179	ENSG00000168071	CCDC88B	0	CDS
cg09954549	0.00598776	0.710024	0.036454	0.0343177	0.0021363	11	60681299	60681349	ENSG00000110108	TMEM109	0	TSS
cg16990513	0.00599196	0.710024	0.044859	0.0414183	0.00344068	5	77656872	77656922	ENSG00000085365	SCAMP1	0	EXON
cg08795589	0.00599564	0.710024	0.426136	0.456751	-0.0306156	16	88356204	88356254	ENSG00000261273	LA16c-444G7.1	20087	Downstream
cg23325240	0.00599875	0.710024	0.812286	0.82509	-0.0128033	12	124330428	124330478	ENSG00000197653	DNAH10	0	INTRON
cg17876497	0.00599906	0.710024	0.0826203	0.0825155	0.000104804	10	88731246	88731296	ENSG00000271880	RP11-96C23.5	0	INTRON
cg26109017	0.00599912	0.710024	0.846134	0.85691	-0.0107759	2	23840267	23840317	ENSG00000119771	KLHL29	0	INTRON
cg10864318	0.00600242	0.710024	0.0152436	0.0117131	0.00353049	6	117002219	117002269	ENSG00000196911	KPNA5	81	Upstream
cg04606265	0.00600439	0.710024	0.918757	0.911604	0.00715213	12	112600524	112600574	ENSG00000173064	HECTD4	0	EXON
cg10833838	0.00600593	0.710024	0.0527483	0.0349525	0.0177958	17	61042717	61042767	ENSG00000263931	RP11-180P8.1	0	INTRON
cg05047325	0.00600642	0.710024	0.0495931	0.0445007	0.00509247	1	224621403	224621453	ENSG00000162923	WDR26	0	3UTR
cg08705382	0.00601251	0.710024	0.934709	0.937693	-0.00298341	1	230322023	230322073	ENSG00000143641	GALNT2	0	INTRON
cg25613247	0.00601331	0.710024	0.0312331	0.0259885	0.00524463	1	173684006	173684056	ENSG00000076321	KLHL20	24	Upstream
cg25577940	0.00601416	0.710024	0.0313293	0.0286326	0.00269672	3	31573254	31573304	ENSG00000163527	STT3B	826	Upstream
cg05798972	0.00601914	0.710024	0.0494397	0.0461205	0.00331914	17	37607056	37607106	ENSG00000125686	MED1	0	INTRON
cg15586439	0.00602	0.710024	0.0434947	0.0414221	0.0020726	4	164264471	164264521	ENSG00000164128	NPY1R	0	INTRON
ch.1.4292830F	0.00602131	0.710024	0.13737	0.131742	0.00562787	1	220514351	220514401	ENSG00000226927	RP11-302I18.3	18672	Downstream
cg02949969	0.00602234	0.710024	0.11392	0.153639	-0.0397184	10	43048470	43048520	ENSG00000234420	ZNF37BP	200	Upstream
cg27269264	0.00602262	0.710024	0.940158	0.945608	-0.00544957	16	56835966	56836016	ENSG00000102900	NUP93	0	INTRON
cg18613721	0.00602513	0.710024	0.905729	0.92085	-0.015121	12	8861224	8861274	ENSG00000166532	RIMKLB	0	INTRON
cg14350382	0.00602701	0.710024	0.037648	0.0323674	0.00528053	9	133320679	133320729	ENSG00000130707	ASS1	0	INTRON
cg21594043	0.00602747	0.710024	0.887741	0.894926	-0.00718455	15	92491529	92491579	ENSG00000176463	SLCO3A1	0	INTRON
cg07819944	0.00602812	0.710024	0.0762855	0.0685096	0.00777588	10	124897152	124897202	ENSG00000188620	HMX3	0	CDS
cg09272909	0.00602914	0.710024	0.0659958	0.0638224	0.00217345	9	71736950	71737000	ENSG00000119139	TJP2	0	EXON
cg09188595	0.00602954	0.710024	0.916218	0.927005	-0.0107876	1	88439549	88439599	ENSG00000224235	RP5-1027O11.1	68152	Upstream
cg13170807	0.00603195	0.710024	0.0255188	0.019295	0.00622376	17	25708159	25708209	ENSG00000265683	RP11-173M1.5	28549	Upstream
cg24540678	0.00603196	0.710024	0.0579483	0.057309	0.000639234	8	28258602	28258652	ENSG00000186918	ZNF395	0	INTRON
cg13028768	0.00603555	0.710024	0.067251	0.0599843	0.00726671	7	77427900	77427950	ENSG00000135211	TMEM60	3	Upstream
cg16027761	0.00603977	0.710024	0.0521849	0.0488249	0.00335996	13	53422870	53422920	ENSG00000136099	PCDH8	95	Upstream
cg23076537	0.00604021	0.710024	0.06068	0.0506825	0.0099975	10	93643677	93643727	ENSG00000107854	TNKS2	18644	Downstream
cg16341945	0.00604226	0.710024	0.0641251	0.057658	0.00646703	7	111846829	111846879	ENSG00000198839	ZNF277	0	CDS
cg07311845	0.00604501	0.710024	0.046106	0.0400202	0.00608583	X	154842735	154842785	ENSG00000185973	TMLHE	0	INTRON
cg26864230	0.00604564	0.710024	0.0231224	0.0206397	0.00248269	1	47911507	47911557	ENSG00000186564	FOXD2	5144	Downstream
cg08914797	0.00604792	0.710024	0.0766855	0.0825177	-0.00583221	11	126870647	126870697	ENSG00000149571	KIRREL3	0	TSS
cg19843891	0.00604882	0.710024	0.0485076	0.0410461	0.00746147	8	48675646	48675696	ENSG00000253729	PRKDC	9973	Downstream
cg00153942	0.00605264	0.710024	0.829303	0.842405	-0.0131021	11	71249163	71249213	ENSG00000241233	KRTAP5-8	0	CDS
cg23483495	0.00606471	0.710024	0.152731	0.124015	0.0287154	4	155702532	155702582	ENSG00000151962	RBM46	0	5UTR
cg21659431	0.0060661	0.710024	0.0579728	0.0421515	0.0158213	15	98836955	98837005	ENSG00000259199	CTD-2544M6.1	549	Upstream
cg04411201	0.00607338	0.710024	0.893084	0.909622	-0.0165377	3	99614304	99614354	ENSG00000184220	CMSS1	0	INTRON
cg27411746	0.0060736	0.710024	0.905845	0.920744	-0.0148988	7	154454881	154454931	ENSG00000130226	DPP6	0	INTRON
cg20735442	0.00607622	0.710024	0.065841	0.0636735	0.00216753	6	36390921	36390971	ENSG00000179165	PXT1	0	INTRON
cg17332573	0.00607818	0.710024	0.0600812	0.0536725	0.00640874	6	26250885	26250935	ENSG00000256316	HIST1H3F	50	Upstream
cg08570574	0.00607875	0.710024	0.929807	0.941006	-0.0111988	6	9086260	9086310	ENSG00000225775	RP11-354I10.1	38144	Downstream
cg00749672	0.00608136	0.710024	0.0504076	0.0387204	0.0116872	7	26437191	26437241	ENSG00000214870	AC004540.5	972	Upstream
cg19422138	0.00608866	0.710024	0.887297	0.910063	-0.0227658	17	38118570	38118620	ENSG00000167914	GSDMA	606	Upstream
cg20541370	0.00608939	0.710024	0.908944	0.913966	-0.00502226	6	44549074	44549124	ENSG00000237530	RP3-449H6.1	54583	Downstream
cg12647962	0.00609069	0.710024	0.930742	0.938844	-0.00810166	11	58275617	58275667	ENSG00000198283	OR5B21	39	Upstream
cg24903893	0.0060907	0.710024	0.0775892	0.0698181	0.00777106	5	158522466	158522516	ENSG00000164330	EBF1	0	INTRON
cg06383411	0.00609271	0.710024	0.911457	0.915662	-0.00420483	3	42946487	42946537	ENSG00000273291	KRBOX1	0	INTRON
cg23731451	0.00609375	0.710024	0.0634157	0.0454464	0.0179693	13	51685239	51685289	ENSG00000226792	LINC00371	0	INTRON
cg18351329	0.00609672	0.710024	0.0355597	0.0324327	0.00312701	2	176970459	176970509	ENSG00000128713	HOXD11	0	INTRON
cg16394952	0.00609878	0.710024	0.878655	0.891709	-0.0130544	16	88439456	88439506	ENSG00000225614	ZNF469	54373	Upstream
cg03267466	0.00610114	0.710024	0.98238	0.986862	-0.00448195	17	55752270	55752320	ENSG00000153944	MSI2	0	CDS
cg10394832	0.00610175	0.710024	0.0409967	0.0342135	0.00678314	1	111889532	111889582	ENSG00000173947	PIFO	0	CDS
cg05616999	0.00610239	0.710024	0.91885	0.93203	-0.0131804	21	43181696	43181746	ENSG00000183421	RIPK4	0	INTRON
cg07059052	0.00610362	0.710024	0.0456109	0.0415937	0.00401722	16	2828301	2828351	ENSG00000103363	TCEB2	1003	Upstream
cg13148085	0.00610528	0.710024	0.0577282	0.0536571	0.00407106	17	65242662	65242712	ENSG00000198265	HELZ	557	Upstream
cg00409521	0.00610684	0.710024	0.0542875	0.0511805	0.00310704	11	89956228	89956278	ENSG00000110172	CHORDC1	0	TSS
cg24840099	0.0061085	0.710024	0.0442653	0.0393171	0.0049482	4	4864429	4864479	ENSG00000163132	MSX1	0	CDS
cg15679978	0.00610855	0.710024	0.101219	0.093934	0.00728488	6	119255800	119255850	ENSG00000111877	MCM9	0	INTRON
cg18558073	0.00610862	0.710024	0.0499075	0.0446458	0.00526167	15	36872348	36872398	ENSG00000186073	C15orf41	0	INTRON
cg07054927	0.00611196	0.710024	0.160107	0.133754	0.0263529	19	1300084	1300134	ENSG00000099617	EFNA2	0	3UTR
cg00381054	0.00611266	0.710024	0.047309	0.0464659	0.000843127	16	15068409	15068459	ENSG00000179889	PDXDC1	0	TSS
cg20077139	0.0061197	0.710024	0.131075	0.113554	0.0175212	10	45693531	45693581	ENSG00000207071	RNU6-1207P	9187	Upstream
cg04045484	0.00612139	0.710024	0.828018	0.856342	-0.0283248	4	127637464	127637514	ENSG00000223620	RBM48P1	151533	Downstream
cg21382382	0.00612216	0.710024	0.0861155	0.0831531	0.00296241	4	174452960	174453010	ENSG00000237125	HAND2-AS1	0	INTRON
cg06983527	0.00612335	0.710024	0.0529914	0.047829	0.00516237	22	21995942	21995992	ENSG00000273342	KB-1440D3.14	369	Downstream
cg23019039	0.00612939	0.710024	0.944513	0.949201	-0.00468791	5	53247435	53247485	ENSG00000185305	ARL15	0	INTRON
cg03704700	0.00613182	0.710024	0.073132	0.0794219	-0.00628984	16	75528970	75529020	ENSG00000183196	CHST6	0	3UTR
cg15911948	0.00613631	0.710024	0.930604	0.941498	-0.010894	10	134540334	134540384	ENSG00000068383	INPP5A	0	CDS
cg11662678	0.00613838	0.710024	0.0222543	0.0203381	0.00191618	2	74153835	74153885	ENSG00000114956	DGUOK	68	Upstream
cg03833257	0.0061411	0.710024	0.909342	0.921432	-0.01209	10	113913065	113913115	ENSG00000119927	GPAM	0	5UTR
cg04324821	0.0061422	0.710024	0.894183	0.901131	-0.00694788	2	101397190	101397240	ENSG00000170485	NPAS2	39374	Upstream
cg20764275	0.00615258	0.710024	0.0844754	0.0754437	0.00903165	Y	17568615	17568665	ENSG00000234620	HDHD1P1	661	Upstream
cg17890667	0.00615327	0.710024	0.923379	0.936206	-0.0128267	7	77469424	77469474	ENSG00000006576	PHTF2	0	TSS
cg01712686	0.00615333	0.710024	0.0697618	0.0670714	0.00269048	1	235814370	235814420	ENSG00000168243	GNG4	316	Upstream
cg07371693	0.00615941	0.710024	0.549345	0.50579	0.0435544	18	47828639	47828689	ENSG00000267695	RP11-1030E3.1	0	INTRON
cg23772500	0.00615954	0.710024	0.0403861	0.0359298	0.00445628	17	38137488	38137538	ENSG00000108344	PSMD3	0	INTRON
cg27489009	0.00616127	0.710024	0.937132	0.937943	-0.000810522	17	140460	140510	ENSG00000181031	RPH3AL	0	INTRON
cg06300137	0.00616517	0.710024	0.725825	0.705243	0.0205816	7	129437692	129437742	ENSG00000242078	RP11-738B7.1	12667	Upstream
cg11803077	0.00617712	0.710024	0.0485466	0.0406112	0.0079354	1	11120632	11120682	ENSG00000116649	SRM	551	Upstream
cg11486637	0.00617879	0.710024	0.881752	0.88742	-0.0056683	11	77589923	77589973	ENSG00000149262	INTS4	0	5UTR
cg19706682	0.00618033	0.710024	0.0609729	0.0527481	0.00822482	16	84179282	84179332	ENSG00000154099	DNAAF1	0	INTRON
cg07545317	0.00618108	0.710024	0.0448083	0.0370562	0.00775204	12	115174549	115174599	ENSG00000257817	RP4-601P9.2	0	INTRON
cg11686722	0.00618375	0.710024	0.0519456	0.044708	0.00723758	15	37391672	37391722	ENSG00000134138	MEIS2	0	TSS
cg05794042	0.00618518	0.710024	0.0647058	0.0559489	0.00875688	18	45687770	45687820	ENSG00000184828	ZBTB7C	0	INTRON
cg15456144	0.00619167	0.710024	0.072445	0.0540134	0.0184316	11	93277177	93277227	ENSG00000166002	SMCO4	503	Upstream
cg11382799	0.00619433	0.710024	0.0157761	0.0118629	0.00391328	1	27930096	27930146	ENSG00000126705	AHDC1	0	TSS
cg17345859	0.00619604	0.710024	0.92513	0.939046	-0.0139157	7	6728524	6728574	ENSG00000164631	ZNF12	0	5UTR
cg20335283	0.00620175	0.710024	0.0490157	0.0447356	0.00428008	10	92631606	92631656	ENSG00000148688	RPP30	0	5UTR
cg16049600	0.00620497	0.710024	0.0443413	0.037161	0.00718025	5	140579249	140579299	ENSG00000197479	PCDHB11	0	5UTR
cg09134794	0.00621005	0.710024	0.0559076	0.0504694	0.00543821	7	155252652	155252702	ENSG00000164778	EN2	0	INTRON
cg22537081	0.00621482	0.710024	0.038078	0.0325214	0.00555659	7	45151377	45151427	ENSG00000136270	TBRG4	0	3UTR
cg00228738	0.00621695	0.710024	0.916473	0.920936	-0.00446316	9	95944496	95944546	ENSG00000165238	WNK2	2652	Upstream
cg21573200	0.00621733	0.710024	0.0297841	0.0411868	-0.0114027	5	2739553	2739603	ENSG00000259757	RP11-129I19.2	1680	Upstream
cg00793543	0.00622974	0.710024	0.913059	0.923965	-0.0109052	19	3650028	3650078	ENSG00000186111	PIP5K1C	0	INTRON
cg10909790	0.00623091	0.710024	0.837847	0.84158	-0.00373312	10	45925454	45925504	ENSG00000012779	ALOX5	0	INTRON
cg04011206	0.00623244	0.710024	0.0943187	0.0903409	0.00397786	18	74204071	74204121	ENSG00000101493	ZNF516	0	INTRON
cg16858615	0.006233	0.710024	0.0697598	0.0821447	-0.0123849	8	11872777	11872827	ENSG00000255098	RP11-481A20.11	0	INTRON
cg04223553	0.00623593	0.710024	0.0690905	0.044819	0.0242716	5	153852933	153852983	ENSG00000113196	HAND1	1549	Downstream
cg06145669	0.00623789	0.710024	0.853474	0.860594	-0.00711973	9	102589116	102589166	ENSG00000119508	NR4A3	0	INTRON
cg09990584	0.0062379	0.710024	0.0694584	0.0570772	0.0123812	1	19601068	19601118	ENSG00000211454	AKR7L	380	Upstream
cg15993834	0.00624032	0.710024	0.0328774	0.0254838	0.00739369	1	222791002	222791052	ENSG00000154305	MIA3	376	Upstream
cg03375703	0.0062446	0.710024	0.901221	0.932033	-0.0308117	2	160176424	160176474	ENSG00000123636	BAZ2B	0	5UTR
cg14046334	0.00625186	0.710024	0.72904	0.767791	-0.0387508	5	180256929	180256979	ENSG00000245060	LINC00847	978	Upstream
cg25398727	0.00625578	0.710024	0.695007	0.781449	-0.0864425	8	10756219	10756269	ENSG00000171044	XKR6	0	CDS
cg01361446	0.00625785	0.710024	0.926949	0.931835	-0.0048853	X	70331266	70331316	ENSG00000147168	IL2RG	0	TSS
cg06691963	0.00625787	0.710024	0.942808	0.927293	0.0155154	3	71149550	71149600	ENSG00000114861	FOXP1	0	INTRON
cg26227957	0.00626461	0.710024	0.874432	0.884303	-0.00987084	1	19547236	19547286	ENSG00000127463	EMC1	0	CDS
cg21361087	0.00626674	0.710024	0.909678	0.920848	-0.0111702	10	98142883	98142933	ENSG00000095587	TLL2	0	INTRON
cg19298821	0.00627273	0.710024	0.146532	0.131426	0.0151065	5	125967356	125967406	ENSG00000196900	C5orf48	8	Upstream
cg16635948	0.00627597	0.710024	0.907858	0.918649	-0.0107911	2	109833962	109834012	ENSG00000172985	SH3RF3	0	INTRON
cg22535084	0.006277	0.710024	0.966611	0.971432	-0.00482101	7	1426113	1426163	ENSG00000164877	MICALL2	41938	Downstream
cg06895640	0.00628831	0.710024	0.0516136	0.0365116	0.015102	11	93277190	93277240	ENSG00000166002	SMCO4	516	Upstream
cg19248829	0.00628934	0.710024	0.931843	0.940216	-0.00837306	11	125159046	125159096	ENSG00000165495	PKNOX2	0	INTRON
cg22358067	0.00629366	0.710024	0.062015	0.0533202	0.00869476	17	16797110	16797160	ENSG00000265853	RP1-48J14.1	367	Upstream
cg23209016	0.00629441	0.710024	0.793458	0.803933	-0.0104747	17	56414564	56414614	ENSG00000265148	BZRAP1-AS1	0	TSS
cg06279632	0.00629614	0.710024	0.839663	0.83823	0.00143359	16	85280149	85280199	ENSG00000270313	COX6CP16	32227	Downstream
cg00183647	0.00629693	0.710024	0.0624864	0.0548932	0.00759318	3	59035992	59036042	ENSG00000163689	C3orf67	182	Upstream
cg06704132	0.00629989	0.710024	0.051565	0.04634	0.00522499	6	52929955	52930005	ENSG00000112146	FBXO9	0	5UTR
cg12942155	0.00630681	0.710024	0.0934526	0.0848046	0.00864798	3	35721283	35721333	ENSG00000172995	ARPP21	0	5UTR
cg13342195	0.00630949	0.710024	0.0449594	0.0424246	0.00253482	16	50100532	50100582	ENSG00000155393	HEATR3	0	EXON
cg19500766	0.00631492	0.710024	0.102946	0.0933366	0.00960925	7	127841878	127841928	ENSG00000207705	MIR129-1	5996	Upstream
cg19039313	0.00632134	0.710024	0.0314393	0.0273122	0.00412707	2	136634365	136634415	ENSG00000076003	MCM6	369	Upstream
cg03655701	0.00632627	0.710024	0.86801	0.873648	-0.00563785	1	24885615	24885665	ENSG00000184454	NCMAP	0	INTRON
cg18503912	0.00632634	0.710024	0.90425	0.916094	-0.0118441	19	35630230	35630280	ENSG00000203403	AC020907.2	0	EXON
cg13141289	0.00632805	0.710024	0.0501164	0.0467665	0.00334984	15	49338995	49339045	ENSG00000138593	SECISBP2L	235	Upstream
cg00476944	0.00632829	0.710024	0.887156	0.878973	0.00818344	7	157411141	157411191	ENSG00000222012	AC005481.5	0	3UTR
cg19105504	0.00633001	0.710024	0.0745308	0.0697904	0.00474042	11	60524471	60524521	ENSG00000166961	MS4A15	0	TSS
cg19223106	0.00633904	0.710024	0.0595062	0.0544851	0.00502107	19	58898581	58898631	ENSG00000083845	RPS5	0	TSS
cg26891649	0.00634329	0.710024	0.06291	0.0589288	0.00398117	19	36239159	36239209	ENSG00000267439	AC002398.11	0	TSS
cg10584100	0.00634353	0.710024	0.95345	0.96693	-0.0134806	8	62604143	62604193	ENSG00000198363	ASPH	0	INTRON
cg27507569	0.00634386	0.710024	0.891615	0.8959	-0.00428566	3	134045087	134045137	ENSG00000240006	RP11-200A1.1	5074	Downstream
cg21153758	0.0063477	0.710024	0.0656856	0.0582683	0.00741738	5	52083991	52084041	ENSG00000213949	ITGA1	0	5UTR
cg16589830	0.00634891	0.710024	0.927755	0.939244	-0.0114892	1	212284213	212284263	ENSG00000143476	DTL	3471	Downstream
cg00620190	0.00635261	0.710024	0.0399181	0.0262935	0.0136246	6	26240258	26240308	ENSG00000198327	HIST1H4F	253	Upstream
cg06812991	0.00635401	0.710024	0.0977668	0.0938614	0.00390537	4	156129525	156129575	ENSG00000250538	RP11-92A5.2	0	EXON
cg24658349	0.00635409	0.710024	0.919515	0.926727	-0.00721224	1	1203449	1203499	ENSG00000160087	UBE2J2	0	INTRON
cg26898064	0.00635571	0.710024	0.0721786	0.0694357	0.00274287	1	40915517	40915567	ENSG00000187801	ZFP69B	207	Upstream
cg18770944	0.00635743	0.710024	0.0669293	0.0667052	0.000224112	X	55516223	55516273	ENSG00000247746	USP51	588	Upstream
cg11157366	0.00635782	0.710024	0.023074	0.0182557	0.00481835	15	75198775	75198825	ENSG00000178761	FAM219B	0	3UTR
cg11845045	0.00636591	0.710024	0.94219	0.949216	-0.00702635	3	58836418	58836468	ENSG00000242428	RP11-147N17.1	0	INTRON
cg10679597	0.00636874	0.710024	0.0677104	0.0604244	0.00728598	5	140800628	140800678	ENSG00000262576	PCDHGA4	0	INTRON
cg03941517	0.00636918	0.710024	0.0623335	0.0558075	0.006526	X	134048504	134048554	ENSG00000101928	MOSPD1	0	INTRON
cg24751154	0.00637249	0.710024	0.417232	0.361619	0.0556124	5	3191838	3191888	ENSG00000249808	CTD-2029E14.1	10492	Downstream
cg05290820	0.00637711	0.710024	0.0518415	0.0463307	0.00551076	9	137392828	137392878	ENSG00000223795	RP11-473E2.2	4440	Upstream
cg14260522	0.00638011	0.710024	0.0373134	0.0468819	-0.0095685	7	72935676	72935726	ENSG00000009954	BAZ1B	0	INTRON
cg19459804	0.0063804	0.710024	0.0667993	0.0637389	0.00306042	20	32032442	32032492	ENSG00000101400	SNTA1	744	Upstream
cg13855852	0.00638102	0.710024	0.856904	0.860667	-0.00376295	10	6065834	6065884	ENSG00000134460	IL2RA	0	INTRON
cg08813539	0.00639554	0.710024	0.0772789	0.084783	-0.00750402	10	29011451	29011501	ENSG00000236716	RP11-478H13.1	21173	Upstream
cg17027353	0.00640071	0.710024	0.0421639	0.0303017	0.0118621	6	168814820	168814870	ENSG00000112562	SMOC2	26961	Upstream
cg13544758	0.00640091	0.710024	0.0277768	0.023523	0.00425386	6	35889046	35889096	ENSG00000096063	SRPK1	0	3UTR
cg01683044	0.00640127	0.710024	0.0329778	0.0294937	0.00348411	12	54410583	54410633	ENSG00000197757	HOXC6	0	5UTR
cg24530250	0.00640282	0.710024	0.0357493	0.0313987	0.00435063	11	71955550	71955600	ENSG00000165462	PHOX2A	0	INTRON
cg10116432	0.0064061	0.710024	0.0760797	0.0619939	0.0140857	10	104953275	104953325	ENSG00000076685	NT5C2	219	Upstream
cg13820039	0.00640617	0.710024	0.0634701	0.0517449	0.0117252	9	139376821	139376871	ENSG00000196366	C9orf163	1076	Upstream
cg04481096	0.00640624	0.710024	0.0582432	0.0501447	0.00809856	7	27142051	27142101	ENSG00000105996	HOXA2	0	CDS
cg26349358	0.00640675	0.710024	0.0844507	0.0770738	0.00737686	2	468988	469038	ENSG00000223985	AC093326.1	21906	Downstream
cg22987011	0.00641624	0.710024	0.881776	0.894475	-0.0126995	5	75753775	75753825	ENSG00000145703	IQGAP2	0	INTRON
cg18729001	0.00642198	0.710024	0.119799	0.115739	0.00406038	12	45443807	45443857	ENSG00000185610	DBX2	0	INTRON
cg27140058	0.00642214	0.710024	0.0405609	0.0394275	0.00113342	4	102712167	102712217	ENSG00000153064	BANK1	0	INTRON
cg07671446	0.00642335	0.710024	0.943001	0.930857	0.0121439	12	55455105	55455155	ENSG00000123307	NEUROD4	31307	Downstream
cg24053165	0.0064266	0.710024	0.0405872	0.0357669	0.00482032	10	102469245	102469295	ENSG00000075891	PAX2	26065	Upstream
cg02210104	0.00642903	0.710024	0.0540277	0.0459091	0.00811862	3	19188860	19188910	ENSG00000183960	KCNH8	1036	Upstream
cg23610041	0.00643206	0.710024	0.0104805	0.00759973	0.00288073	20	39320925	39320975	ENSG00000204103	MAFB	3045	Upstream
[truncated: 1,265 more rows]
